# Supplementary material for: Phylogenomics Reveals Three Sources of Adaptive Variation during a Rapid Radiation
Source: PLoS Biol. 2016 Feb 12;14(2):e1002379. doi: 10.1371/journal.pbio.1002379 (PMC4752443; doi:10.1371/journal.pbio.1002379)
Supplement: S1 Data — (XLSX) [file pbio.1002379.s001.xlsx]

## Sheet: 1_1_RNA-Seq
Summary of RNA-Seq trimming and mapping
Accession	Raw Read Pairs	Raw Gb	% reads filtered	% reads mapped	All Mb Mapped	HQ Mb Mapped	Single Index
Total	433449555	82.07	0.0284	0.907	1229.27	934.6	.
LA0107	12603643	2.48	0.03	0.89	44.18	34.35	.
LA0407	19631347	3.83	0.034	0.886	45.66	34.46	.
LA0429	15730741	3.13	0.022	0.925	43.57	32.89	.
LA0436	12465281	2.46	0.032	0.91	41.38	31.16	.
LA0444	12276455	2.43	0.031	0.899	42.21	31.79	.
LA0716	16482160	3.28	0.024	0.898	36.41	26.93	.
LA1028	10359270	2.04	0.034	0.706	42.52	32.35	.
LA1269	11946664	2.35	0.024	0.928	41.98	31.6	.
LA1316	13641431	2.71	0.026	0.913	44.75	34.84	Y
LA1322	19339942	3.79	0.039	0.89	38.94	29.24	.
LA1358	8826622	1.76	0.025	0.911	42.83	32.15	.
LA1360	12858026	2.55	0.031	0.9	43.52	32.78	.
LA1364	15211522	3.03	0.025	0.923	44.65	34.33	.
LA1589	15124427	2.99	0.031	0.92	42.75	32.4	.
LA1777	13971982	2.76	0.028	0.902	42.03	31.81	.
LA1782	13703985	2.7	0.03	0.885	44.78	34.56	.
LA2133	18522683		0.021	0.923	39.97	30.49	.
LA2172	14638746	2.91	0.026	0.834	41.96	31.5	Y
LA2744	17932235	3.52	0.047	0.781	43.64	33.07	.
LA2933	17382212	3.45	0.027	0.889	36.44	28.73	Y
LA2951	14755712	2.91	0.027	0.82	41.1	30.77	Y
LA2964	12437885	2.48	0.021	0.922	46.71	36.22	.
LA3124	19825536	3.92	0.023	0.92	46.45	35.27	.
LA3475	16754292	3.34	0.021	0.946	44.43	33.63	.
LA3778	16795361	3.35	0.02	0.87	45.42	34.2	.
LA3909	14430617	2.84	0.032	0.905	38.66	29.66	.
LA4116	16405111	3.25	0.028	0.73	44.37	33.52	.
LA4117	18160945	3.6	0.029	0.894	36.41	28.34	.
LA4126	11234722	2.21	0.035	0.808	41.55	31.56	Y

## Sheet: 1_2_Pairwise_Distances
Pairwise sequence distances (percentages) from the HQ dataset
	gal-0436	gal-3909	che-0429	che-3124	lyc-3475	lyc-ref	lyc-2933	pim-1589	pim-1269	neo-2133	neo-1322	arc-2172	chm-1028	chm-1316	hua-1360	hua-1364	per-2744	hua-1358	cor-0107	cor-0444	per-2964	chi-1782	chi-4117A	hab-0407	hab-1777	pen-0716	pen-3778	sit-4116	lyd-2951
lyd-4126	2.476	2.373	2.461	2.406	2.408	2.579	2.481	2.566	2.308	2.517	2.448	2.396	2.439	2.485	2.371	2.572	2.484	2.546	2.506	2.515	2.431	2.44	2.489	2.448	2.423	2.374	2.246	1.114	0.333
lyd-2951	2.485	2.539	2.544	2.559	2.469	2.688	2.533	2.516	2.479	2.447	2.543	2.484	2.429	2.495	2.395	2.463	2.508	2.168	2.409	2.706	2.478	2.535	2.407	2.469	2.38	2.301	2.3	1.218
sit-4116	2.41	2.223	2.168	2.368	2.621	2.603	2.526	2.397	2.406	2.438	2.206	2.218	2.404	2.195	2.196	2.523	2.511	2.258	2.297	2.339	2.048	2.197	2.171	2.267	2.389	2.181	2.208
pen-3778	1.419	1.279	1.32	1.444	1.405	1.583	1.397	1.313	1.388	1.25	1.317	1.234	1.215	1.345	1.212	1.267	1.466	1.159	1.215	1.177	1.165	1.094	1.053	1.154	1.243	0.537
pen-0716	1.355	1.358	1.374	1.391	1.359	1.509	1.366	1.346	1.32	1.293	1.302	1.353	1.243	1.305	1.369	1.129	1.178	1.109	1.246	1.246	1.306	1.371	1.298	1.144	1.082
hab-1777	1.372	1.505	1.432	1.437	1.427	1.579	1.369	1.423	1.397	1.339	1.333	1.414	1.31	1.354	1.288	1.237	1.244	1.463	1.497	1.415	1.367	1.462	1.365	0.572
hab-0407	1.478	1.506	1.484	1.544	1.503	1.705	1.473	1.468	1.487	1.382	1.443	1.434	1.372	1.42	1.208	1.431	1.335	1.212	1.438	1.499	1.314	1.463	1.392
chi-4117A	1.18	1.327	1.307	1.296	1.477	1.486	1.408	1.35	1.316	1.301	1.282	1.413	1.244	1.313	1.215	1.119	0.98	1.174	1.105	1.024	1.07	1.08
chi-1782	1.295	1.445	1.326	1.402	1.426	1.385	1.257	1.392	1.374	1.291	1.395	1.338	1.357	1.17	1.032	1.154	1.224	1.204	1.166	1.07	1.192
per-2964	1.229	1.201	1.178	1.24	1.222	1.268	1.204	1.241	1.149	1.203	1.165	1.153	1.128	1.185	1.218	1.033	1.071	1.037	1.235	1.015
cor-0444	1.314	1.279	1.186	1.41	1.068	1.411	1.192	1.303	1.023	1.063	1.044	1.6	0.95	0.986	0.859	0.843	0.963	0.947	1.134
cor-0107	1.252	1.277	1.358	1.146	1.253	1.299	1.184	1.334	1.196	1.246	1.227	1.192	1.237	1.163	1.025	1.086	0.939	0.959
hua-1358	1.236	1.074	1.15	1.255	1.165	1.35	1.156	1.343	1.317	1.313	1.241	1.109	1.134	1.121	1.026	1.301	1.163
per-2744	0.966	1.209	1.199	1.225	0.99	1.355	1.088	1.134	1.215	1.13	0.876	1.293	1.27	1.261	0.892	1.014
hua-1364	1.197	1.169	1.159	1.157	0.985	1.363	1.243	1.114	1.12	1.163	1.124	1.253	1.152	1.2	0.821
hua-1360	1.14	0.978	1.07	1.262	1.105	1.18	0.954	1.115	1.21	0.82	1.073	1.079	0.981	0.986
chm-1316	1.027	1.062	1.029	1.04	1.049	1.157	0.988	1.014	0.975	0.474	0.494	0.466	0.139
chm-1028	0.965	0.978	0.986	0.983	0.993	1.079	1.011	0.957	0.955	0.447	0.449	0.452
arc-2172	1.026	0.963	0.975	1.043	1.064	1.118	0.969	0.96	0.976	0.438	0.464
neo-1322	1.044	1.047	1.043	1.057	1.041	1.183	0.968	1.007	1.01	0.235
neo-2133	1.025	1.027	1.051	1.048	1.029	1.161	1.006	1.005	0.998
pim-1269	0.289	0.291	0.311	0.298	0.273	0.315	0.217	0.127
pim-1589	0.306	0.301	0.307	0.308	0.273	0.323	0.257
lyc-2933	0.349	0.301	0.276	0.258	0.252	0.306
lyc-ref	0.268	0.275	0.278	0.25	0.054
lyc-3475	0.246	0.249	0.258	0.229
che-3124	0.161	0.161	0.157
che-0429	0.078	0.08
gal-3909	0.05

## Sheet: 1_3_Heterozygosity
Heterozygous base estimates and reproductive modes for all accessions from the HD alignment and Ultra-Conserved Orthologs
Accession	Homozygous	Heterozygous	% Het (HD)	% Het (UCO)	Self-compatible (SC) or Self-incompatible (SI)
cor-0444	17995428	160039	0.015217	0.00698	SI
per-2744	17907160	141148	0.0141745	0.00567	SI
hua-1358	16928875	115806	0.0136693	0.00508	SI
hua-1360	18268291	128206	0.0119871	0.00475	SI
hua-1364	18847927	136075	0.0122364	0.00426	SI
chi-4117	19393238	94075	0.00722586	0.00336	SI
cor-0107	18205721	95516	0.00975614	0.00336	SI
chi-1782	18459855	92601	0.00779015	0.00299	SI
pen-3778	19343845	75436	0.00475955	0.00292	SI
per-2964	17959030	64868	0.00698062	0.0024	SI
hab-1777	18740487	49275	0.00264593	0.00201	SI
arc-2172	17880158	41541	0.00278946	0.00139	SI/facultative SC
hab-0407	20142827	52603	0.0022629	0.0012	SC
lyc-2933	18819561	35306	0.00213331	0.00111	SC
chm-1316	18185229	17274	0.000948958	0.00038	SC
pen-0716	18553028	11362	0.000830851	0.0001	SC
chm-1028	14476432	5566	0.000847255	9e-05	SC
pim-1269	18342604	5941	0.000448643	6e-05	SC
neo-2133	19910072	11522	0.000716025	6e-05	SC
neo-1322	20065311	12751	0.000752113	6e-05	SC
che-0429	19019765	5483	0.000319053	4e-05	SC
che-3124	20128668	6298	0.000323154	4e-05	SC
pim-1589	19383155	5506	0.000374826	4e-05	SC
gal-3909	18916163	4175	0.000329716	1e-05	SC
gal-0436	18342468	4038	0.000316593	0	SC

## Sheet: 1_4_dNdS
Pairwise rates of synonymous substitutions (total sites = 5784008)
	gal-0436	gal-3909	che-0429	che-3124	lyc-3475	lyc-ref	lyc-2933	pim-1589	pim-1269	neo-2133	neo-1322	arc-2172	chm-1028	chm-1316	hua-1360	hua-1364	per-2744	hua-1358	cor-0107	cor-0444	per-2964	chi-1782	chi-4117A	hab-0407	hab-1777	pen-0716	pen-3778	sit-4116	lyd-2951
lyd-4126	0.0227349	0.0227877	0.0230657	0.0238665	0.0239536	0.0692637	0.0234197	0.0224751	0.021881	0.0232342	0.0229782	0.0226232	0.022398	0.0230164	0.0244102	0.0238629	0.0245126	0.0241001	0.0244025	0.0248371	0.0229438	0.0252109	0.0259675	0.0261649	0.0232424	0.0227612	0.0244849	0.0171443	0.00751399
lyd-2951	0.0226616	0.0227145	0.0229912	0.0237909	0.0238753	0.0688962	0.0233499	0.0223999	0.0218053	0.0231799	0.0229265	0.0225741	0.0223727	0.0229822	0.0243426	0.0238032	0.0244567	0.0240501	0.0243324	0.0247861	0.0228528	0.0251253	0.0258872	0.0260677	0.0231317	0.0226497	0.0244007	0.0170084
sit-4116	0.0246092	0.0246689	0.0249374	0.0257337	0.0258245	0.0676614	0.0252093	0.0243414	0.0237577	0.0252156	0.0249638	0.024539	0.02439	0.0249728	0.0263406	0.0258113	0.0264804	0.0260862	0.0264175	0.0267908	0.0249671	0.0272425	0.0280169	0.0282475	0.0253376	0.024868	0.0265549
pen-3778	0.0145024	0.0145579	0.0148485	0.0156466	0.0157327	0.0580701	0.0152804	0.0142342	0.0136414	0.0149889	0.0147289	0.0146094	0.0141941	0.0147937	0.0161971	0.0157047	0.0163525	0.0159673	0.0162942	0.0167052	0.0147935	0.0171404	0.0178708	0.0173342	0.0143937	0.0103931
pen-0716	0.0127005	0.0127571	0.013048	0.0138447	0.0139307	0.0577074	0.0135055	0.0124421	0.0118451	0.0132038	0.0129369	0.0128573	0.0124054	0.0130097	0.0145384	0.0140223	0.014731	0.0143326	0.0145875	0.0150741	0.0130778	0.0154663	0.0161741	0.0155802	0.012662
hab-1777	0.0129595	0.0130142	0.0133114	0.0141004	0.0141907	0.0601455	0.0137533	0.0126945	0.0121037	0.013422	0.0131679	0.0130546	0.0126264	0.0132308	0.0147546	0.0142609	0.0149552	0.0145627	0.0148848	0.015296	0.0133288	0.0157128	0.0164466	0.0112574
hab-0407	0.0158444	0.0159006	0.0161962	0.0169834	0.0170697	0.0573077	0.0166283	0.0155729	0.0149842	0.0163324	0.0160773	0.0159678	0.0155392	0.0161411	0.017717	0.0172	0.0179179	0.0175347	0.0178432	0.0182633	0.0162906	0.0186815	0.0194087
chi-4117A	0.0148803	0.0149357	0.0152313	0.016028	0.0161096	0.0579617	0.0156634	0.014612	0.0140178	0.0152989	0.0150454	0.0149089	0.0145112	0.0151035	0.0157929	0.0149753	0.0153646	0.0147069	0.0149471	0.015362	0.0133413	0.0148344
chi-1782	0.0141718	0.0142265	0.0145238	0.0153226	0.0154101	0.059964	0.0149619	0.0139109	0.0133138	0.0146041	0.014349	0.0141995	0.0138162	0.0144128	0.0149756	0.014163	0.0145086	0.0138062	0.0140181	0.0143976	0.0126497
per-2964	0.0113883	0.0114476	0.0117443	0.0125349	0.0126163	0.059728	0.0121698	0.0111093	0.0105192	0.0118126	0.0115579	0.0114357	0.0110315	0.0116352	0.0119874	0.0110505	0.0113363	0.0106378	0.0109421	0.0111153
cor-0444	0.0134208	0.013477	0.0137702	0.014569	0.0146613	0.061368	0.0141772	0.0131608	0.0125626	0.013847	0.0136008	0.013407	0.0130617	0.0136609	0.0134913	0.0125247	0.0125887	0.0116402	0.012078
cor-0107	0.0129823	0.0130408	0.0133325	0.0141345	0.0142208	0.0596339	0.0137626	0.0127078	0.0121105	0.0133874	0.0131352	0.0129936	0.0125997	0.0132102	0.0134623	0.0124507	0.0126044	0.0113778
hua-1358	0.0126407	0.012699	0.0129894	0.0137823	0.0138731	0.0608587	0.0134047	0.0123674	0.0117725	0.0130346	0.012778	0.012612	0.0122623	0.0128603	0.0128221	0.0117514	0.0118036
per-2744	0.0127429	0.0128018	0.0130951	0.013894	0.0139737	0.0599538	0.0135026	0.0124716	0.0118743	0.0131577	0.0129006	0.0127177	0.0123708	0.0129701	0.0126846	0.0115541
hua-1364	0.0117431	0.011798	0.0120951	0.0128847	0.0129803	0.059267	0.0125174	0.0114799	0.010889	0.0121839	0.0119331	0.0117764	0.0114282	0.0120228	0.0116533
hua-1360	0.0118845	0.0119407	0.0122341	0.0130238	0.0131191	0.0582069	0.0126402	0.0116153	0.0110173	0.0123968	0.0121618	0.0119919	0.0116418	0.0122419
chm-1316	0.00966562	0.009718	0.0100219	0.0108143	0.0109075	0.0566187	0.0104751	0.0093902	0.0088022	0.00712845	0.00684923	0.00677385	0.00384301
chm-1028	0.00905756	0.00911064	0.00941441	0.0102056	0.0103015	0.0570639	0.0098736	0.00878439	0.00819691	0.00653146	0.00624844	0.00618014
arc-2172	0.00951122	0.0095662	0.00986219	0.0106552	0.0107566	0.0573298	0.0102811	0.00923253	0.00864418	0.00653785	0.00626036
neo-1322	0.00957416	0.00963208	0.00993429	0.0107292	0.010824	0.0556512	0.010393	0.00930064	0.00871005	0.00568429
neo-2133	0.00981102	0.00986202	0.0101691	0.0109639	0.0110563	0.055355	0.0106293	0.00953768	0.00894535
pim-1269	0.00390456	0.00396109	0.00426763	0.00504598	0.00491095	0.0524612	0.00419795	0.00260978
pim-1589	0.0045019	0.00455999	0.00486721	0.00564816	0.0055223	0.0519256	0.00460528
lyc-2933	0.00534629	0.00539799	0.00570072	0.00630947	0.00637171	0.051793
lyc-ref	0.0517281	0.0516547	0.0514159	0.0502491	0.0487817
lyc-3475	0.00550552	0.00555912	0.00585407	0.00646766
che-3124	0.00475968	0.00481725	0.00499757
che-0429	0.00328181	0.00334526
gal-3909	0.00275397
Pairwise rates of non-synonymous substitutions (total sites = 5784008)
	gal-0436	gal-3909	che-0429	che-3124	lyc-3475	lyc-ref	lyc-2933	pim-1589	pim-1269	neo-2133	neo-1322	arc-2172	chm-1028	chm-1316	hua-1360	hua-1364	per-2744	hua-1358	cor-0107	cor-0444	per-2964	chi-1782	chi-4117A	hab-0407	hab-1777	pen-0716	pen-3778	sit-4116	lyd-2951
lyd-4126	0.00398357	0.00398236	0.00398703	0.00398755	0.00396265	0.00403077	0.00396576	0.0039706	0.00397406	0.00390802	0.00391044	0.00388502	0.00392582	0.00392738	0.00388433	0.00387897	0.00391372	0.00389021	0.00390283	0.00385062	0.00390024	0.00391303	0.0038501	0.00392202	0.00387724	0.00375847	0.00373288	0.00204599	0.00102317
lyd-2951	0.00401469	0.00401434	0.004014	0.00401469	0.00400293	0.00407555	0.00398426	0.00400622	0.00400207	0.00392582	0.00394069	0.00392427	0.00396438	0.00395003	0.00389609	0.00387655	0.00390197	0.00388174	0.00392202	0.00386307	0.00391562	0.00391441	0.0038762	0.00393067	0.00389384	0.00377558	0.0037455	0.001977
sit-4116	0.003778	0.003778	0.00377766	0.00377956	0.00376815	0.00387863	0.00375726	0.00375345	0.00376175	0.00372268	0.00372821	0.00373858	0.00375345	0.00374135	0.00376037	0.00373115	0.00378319	0.00375449	0.00377126	0.00374602	0.00376262	0.00377645	0.00370159	0.00373962	0.00370228	0.00359681	0.00360546
pen-3778	0.00203181	0.00204512	0.00204305	0.00204374	0.00203337	0.00210166	0.00203285	0.00203008	0.00202195	0.00193292	0.0019464	0.00198668	0.00197735	0.00196352	0.00198738	0.00197579	0.00201538	0.00200121	0.002014	0.00199706	0.00199498	0.00205982	0.00196058	0.00177507	0.00174792	0.000848547
pen-0716	0.00204115	0.0020427	0.00204408	0.00205014	0.00203734	0.00208973	0.00203094	0.00202507	0.00202507	0.00193603	0.00194813	0.00197683	0.00198945	0.00197199	0.00193897	0.0019426	0.00195937	0.00196784	0.0019872	0.00192617	0.00196559	0.00202472	0.00194588	0.00177697	0.00173115
hab-1777	0.00214453	0.00214782	0.00214557	0.00214834	0.00214073	0.00216736	0.00215335	0.00213883	0.0021333	0.0020491	0.00205826	0.00209128	0.00208696	0.0020695	0.00205878	0.0020631	0.00209803	0.00209889	0.00211635	0.0020733	0.0020963	0.00218568	0.00208333	0.00105083
hab-0407	0.00217773	0.00216493	0.00216528	0.00217825	0.0021658	0.00226348	0.00216545	0.00215612	0.00215162	0.00207763	0.0020861	0.00212119	0.00212603	0.00210754	0.00208506	0.00209595	0.00212379	0.00213554	0.00213969	0.00212915	0.00213433	0.00220781	0.0021186
chi-4117A	0.0019872	0.00198547	0.00198634	0.00200259	0.00198859	0.00204737	0.00198599	0.00197527	0.00196801	0.00187344	0.00189038	0.00193828	0.00192116	0.00190076	0.00192012	0.0019075	0.0019139	0.00191805	0.00186359	0.00188935	0.00178302	0.00175086
chi-1782	0.00205826	0.00206085	0.00206068	0.00208022	0.00204893	0.00208955	0.00206224	0.00205238	0.00205722	0.00196559	0.00198755	0.00203094	0.00201659	0.00200432	0.00198789	0.00197908	0.00200518	0.00198011	0.0019324	0.00195505	0.00186964
per-2964	0.0018826	0.00187275	0.00188053	0.00188693	0.00187742	0.00189125	0.00189695	0.00186514	0.0018724	0.00179841	0.00179858	0.00184664	0.00184388	0.00183299	0.00179754	0.00176089	0.00178959	0.00179184	0.00172839	0.00177731
cor-0444	0.00187344	0.0018852	0.00186704	0.00189125	0.00186082	0.00189678	0.00190716	0.0018584	0.00185805	0.00177714	0.00180792	0.00186359	0.00183212	0.00181898	0.00198513	0.00194363	0.00203233	0.00204927	0.00190214
cor-0107	0.00194242	0.00192704	0.00193758	0.00194467	0.00193326	0.00195885	0.00193931	0.00191027	0.00192686	0.00184077	0.00185131	0.00188762	0.00188952	0.00186704	0.00187102	0.0018629	0.00189315	0.0019343
hua-1358	0.00188433	0.00187448	0.0018807	0.00189332	0.00187258	0.00188935	0.0019056	0.00187154	0.00188209	0.00178406	0.00181224	0.00187119	0.00184249	0.00183765	0.00191148	0.00189211	0.00199274
per-2744	0.00176625	0.00178025	0.00176729	0.00179028	0.00177662	0.00180342	0.00180636	0.0017742	0.00178129	0.00171888	0.00172804	0.00178648	0.00175467	0.00173184	0.00184682	0.00187206
hua-1364	0.00171231	0.001713	0.00171041	0.00171628	0.00170366	0.00172026	0.00172873	0.00170228	0.00170556	0.00161912	0.00164955	0.00170193	0.00166805	0.00166424	0.00176158
hua-1360	0.00157521	0.00158783	0.00158558	0.00158817	0.001565	0.00160425	0.00159474	0.00156777	0.00157313	0.00154581	0.00156639	0.00163399	0.00158748	0.00156725
chm-1316	0.00149326	0.00149153	0.00149204	0.00150346	0.0014898	0.00151539	0.00148928	0.00148357	0.00148617	0.000698305	0.000696749	0.000729944	0.00024222
chm-1028	0.00150397	0.00150346	0.00150605	0.00151573	0.00149983	0.00151988	0.00150501	0.00149429	0.00149447	0.000713	0.000704875	0.00073271
arc-2172	0.00149118	0.00149637	0.00150242	0.00150778	0.00149447	0.00151348	0.00150622	0.00148375	0.00147337	0.000583333	0.000571922
neo-1322	0.00147268	0.00147095	0.00147372	0.00148254	0.00146957	0.00149706	0.00147355	0.00145591	0.00145781	0.000346991
neo-2133	0.0014483	0.00144848	0.00145142	0.001463	0.00144588	0.00147821	0.00144329	0.00143326	0.00143551
pim-1269	0.000409923	0.000412344	0.000412171	0.000409923	0.000363589	0.000371023	0.000305843	0.000183783
pim-1589	0.000407849	0.000406638	0.000413208	0.000409578	0.000358921	0.000366874	0.000273859
lyc-2933	0.00037742	0.00037742	0.000379495	0.000344744	0.000326071	0.000335926
lyc-ref	0.000306189	0.000305325	0.000310511	0.000276798	3.59612e-05
lyc-3475	0.000305325	0.00030567	0.000309647	0.000274896
che-3124	0.000197441	0.00019502	0.000188105
che-0429	8.57537e-05	8.35061e-05
gal-3909	6.06846e-05
gal-0436
Pairwise dN/dS estimates (total sites = 5784008)
	gal-0436	gal-3909	che-0429	che-3124	lyc-3475	lyc-ref	lyc-2933	pim-1589	pim-1269	neo-2133	neo-1322	arc-2172	chm-1028	chm-1316	hua-1360	hua-1364	per-2744	hua-1358	cor-0107	cor-0444	per-2964	chi-1782	chi-4117A	hab-0407	hab-1777	pen-0716	pen-3778	sit-4116	lyd-2951
lyd-4126	0.175218	0.174759	0.172856	0.167077	0.16543	0.0581945	0.169334	0.176667	0.181621	0.168201	0.17018	0.171727	0.175276	0.170634	0.159127	0.162553	0.159662	0.161419	0.159936	0.155035	0.169991	0.155212	0.148266	0.149896	0.166818	0.165126	0.152456	0.119339	0.136168
lyd-2951	0.177158	0.17673	0.174589	0.168749	0.16766	0.0591549	0.170633	0.17885	0.183537	0.169363	0.171884	0.173839	0.177197	0.171874	0.160052	0.162858	0.159546	0.161402	0.161185	0.155856	0.171341	0.155796	0.149734	0.150787	0.168333	0.166695	0.1535	0.116237
sit-4116	0.15352	0.153149	0.151486	0.146872	0.145914	0.0573241	0.149042	0.1542	0.158338	0.147634	0.149344	0.152353	0.153893	0.149817	0.14276	0.144555	0.142867	0.143926	0.142756	0.139825	0.150703	0.138623	0.13212	0.132388	0.146118	0.144636	0.135774
pen-3778	0.140102	0.140482	0.137593	0.130619	0.129245	0.0361917	0.133036	0.142619	0.148222	0.128956	0.132149	0.135987	0.139307	0.132726	0.1227	0.125809	0.123246	0.125332	0.123602	0.119547	0.134855	0.120173	0.109708	0.102403	0.121437	0.0816449
pen-0716	0.160713	0.160123	0.156658	0.148081	0.146249	0.0362125	0.150379	0.16276	0.170963	0.146626	0.150587	0.153751	0.16037	0.151579	0.133369	0.138536	0.13301	0.137298	0.136227	0.12778	0.1503	0.130912	0.120309	0.114053	0.136721
hab-1777	0.165479	0.165037	0.161183	0.15236	0.150855	0.0360352	0.15657	0.168485	0.176251	0.152667	0.156309	0.160195	0.165286	0.156415	0.139534	0.144669	0.140287	0.144127	0.142182	0.135546	0.157276	0.139102	0.126673	0.0933454
hab-0407	0.137445	0.136155	0.133691	0.128258	0.12688	0.039497	0.130227	0.138453	0.143592	0.127208	0.129754	0.132842	0.136817	0.13057	0.117687	0.121858	0.118529	0.121789	0.119917	0.116581	0.131016	0.118182	0.109157
chi-4117A	0.133546	0.132935	0.130412	0.124943	0.123441	0.0353228	0.126792	0.135182	0.140394	0.122456	0.125645	0.130008	0.132391	0.125849	0.121582	0.127377	0.124565	0.130418	0.124679	0.122988	0.133647	0.118028
chi-1782	0.145236	0.144861	0.141883	0.135762	0.13296	0.0348468	0.137832	0.147537	0.154518	0.134592	0.138514	0.143029	0.145959	0.139065	0.132742	0.139736	0.138206	0.143422	0.13785	0.135789	0.147801
per-2964	0.16531	0.163593	0.160123	0.150534	0.148808	0.0316644	0.155874	0.167891	0.177999	0.152245	0.155615	0.161481	0.167147	0.157538	0.149953	0.15935	0.157864	0.168441	0.157958	0.159898
cor-0444	0.139592	0.139883	0.135586	0.129814	0.126921	0.0309083	0.134523	0.141208	0.147904	0.128342	0.132927	0.139001	0.140267	0.133152	0.147141	0.155184	0.161441	0.176051	0.157489
cor-0107	0.14962	0.14777	0.145328	0.137583	0.135946	0.0328479	0.140912	0.150322	0.159107	0.1375	0.140943	0.145273	0.149965	0.141333	0.138982	0.149622	0.150198	0.170007
hua-1358	0.149069	0.147609	0.144787	0.137373	0.134979	0.0310448	0.142159	0.151329	0.159872	0.136871	0.141825	0.148366	0.150257	0.142894	0.149077	0.161012	0.168825
per-2744	0.138607	0.139062	0.134958	0.128853	0.12714	0.0300802	0.133779	0.142259	0.150012	0.130637	0.133951	0.140472	0.141839	0.133526	0.145595	0.162025
hua-1364	0.145814	0.145193	0.141413	0.133204	0.13125	0.0290256	0.138106	0.148283	0.156632	0.13289	0.138233	0.14452	0.145958	0.138424	0.151165
hua-1360	0.132543	0.132976	0.129603	0.121943	0.119292	0.0275612	0.126164	0.134975	0.142788	0.124695	0.128796	0.136258	0.136361	0.128024
chm-1316	0.154491	0.153481	0.148878	0.139025	0.136585	0.0267647	0.142173	0.157992	0.16884	0.0979603	0.101727	0.107759	0.0630286
chm-1028	0.166046	0.165022	0.159973	0.14852	0.145593	0.0266347	0.152428	0.170108	0.182321	0.109164	0.112808	0.118559
arc-2172	0.156781	0.156422	0.152341	0.141506	0.138935	0.0263996	0.146504	0.160709	0.170447	0.0892239	0.091356
neo-1322	0.153818	0.152714	0.148347	0.138177	0.13577	0.0269007	0.141783	0.156539	0.167371	0.0610439
neo-2133	0.14762	0.146874	0.142728	0.133438	0.130774	0.0267042	0.135784	0.150274	0.160475
pim-1269	0.104986	0.104098	0.0965808	0.0812376	0.0740363	0.00707233	0.0728553	0.0704207
pim-1589	0.0905949	0.0891754	0.0848963	0.0725152	0.0649948	0.00706537	0.0594662
lyc-2933	0.0705947	0.0699186	0.0665696	0.0546391	0.0511749	0.00648594
lyc-ref	0.0059192	0.00591088	0.00603921	0.00550851	0.000737186
lyc-3475	0.0554579	0.0549854	0.0528943	0.0425031
che-3124	0.041482	0.0404838	0.0376392
che-0429	0.02613	0.0249625
gal-3909	0.0220353
gal-0436

## Sheet: 1_5_D_statistics
Transcriptome-wide D-statistics
P1/P2	Sister taxa
P3	Non-sister taxon
BBAA	# Concordant P1+P2 sites
ABBA	# Discordant P2 + P3 sites
BABA	# Discordant P1 + P3 sites
Dstat	D-statistic
ILS	(ABBA + BABA) / Total
meanD	Resampling distribution mean D value
minD	Resampled distribution minimum D value
maxD	Resampled distribution maximum D value
sdD	Resampled distribution maximum D standard deviation
D0%ile	Percentile at which D=0 falls in the resampled distribution
Zscore	abs(meanD)/sdD
P1	P2	P3	BBAA	ABBA	BABA	Dstat	ILS	meanD	minD	maxD	sdD	D0%ile	Zscore
LA1782	LA1360	LA1269	17858	34305	8921	0.587239	0.707648	0.558601	0.587123	0.611431	0.00667251	0	87.9913
LA1782	LA1360	LA1589	18190	34823	9101	0.585602	0.707151	0.560847	0.585504	0.612296	0.00659105	0	88.8331
LA1782	LA1360	LA3475	18696	35156	9207	0.584924	0.703516	0.550728	0.58488	0.607484	0.00672137	0	87.0179
LA1782	LA1360	LA0436	18079	34365	9000	0.584919	0.705765	0.557163	0.584822	0.608633	0.0065086	0	89.8536
LA1782	LA1360	LA0429	18464	34665	9151	0.582299	0.703532	0.557524	0.582202	0.616979	0.00659218	0	88.3171
LA4117	LA1360	LA2933	18131	33688	9049	0.576526	0.702126	0.545361	0.576394	0.60318	0.00719012	0	80.1648
LA4117	LA1360	LA3475	18678	35539	9607	0.574403	0.707351	0.545565	0.574215	0.600829	0.00718765	0	79.8892
LA4117	LA1360	LA1269	17836	34570	9362	0.573796	0.711242	0.535802	0.573729	0.597334	0.00719404	0	79.7505
LA4117	LA1360	LA0436	18231	34717	9417	0.573254	0.707673	0.540665	0.573175	0.598942	0.00717632	0	79.8704
LA4117	LA1360	LA3124	18890	35631	9679	0.572765	0.705763	0.54505	0.572574	0.598868	0.00724212	0	79.0616
LA4117	LA1360	LA3909	18354	35160	9562	0.57238	0.709018	0.542764	0.572171	0.599646	0.00707169	0	80.9101
LA4117	LA1360	LA1589	18214	35101	9586	0.570971	0.710434	0.539816	0.570879	0.597207	0.00726235	0	78.6079
LA4117	LA1360	LA0429	18492	35106	9597	0.570633	0.707382	0.543466	0.570465	0.594173	0.00707161	0	80.6698
LA1782	LA1360	LA1322	17508	33404	10098	0.535745	0.713031	0.50489	0.535671	0.560184	0.00668654	0	80.1118
LA4117	LA1360	LA2172	16857	30577	9362	0.531185	0.703201	0.501425	0.531034	0.560766	0.00726967	0	73.0479
LA4117	LA1360	LA2133	17374	33797	10405	0.529207	0.717845	0.496981	0.529126	0.555316	0.0072938	0	72.5447
LA4117	LA1360	LA1322	17385	33691	10410	0.527902	0.717253	0.498478	0.527855	0.553097	0.00714782	0	73.8485
SL2.50	LA3475	LA1589	30095	2037	669	0.505543	0.0824975	0.0774676	0.504653	0.726984	0.0895608	0	5.63475
LA0107	LA1360	LA3909	20646	27098	9152	0.495062	0.637127	0.464723	0.495001	0.523483	0.00721339	0	68.6225
LA0107	LA1360	LA3124	21195	27516	9317	0.494095	0.634745	0.469133	0.493931	0.525802	0.0073814	0	66.9157
LA0107	LA1360	LA0436	20469	26786	9075	0.493879	0.636623	0.465801	0.493884	0.518099	0.00719878	0	68.6067
LA0107	LA1360	LA1269	20105	26655	9039	0.493528	0.639689	0.467648	0.493538	0.520531	0.00720474	0	68.5019
LA0107	LA1360	LA3475	20890	27340	9278	0.493255	0.636746	0.459549	0.493215	0.52411	0.00736213	0	66.9936
LA0107	LA1360	LA0429	20777	27078	9224	0.491819	0.635996	0.457441	0.491744	0.519022	0.00729704	0	67.3895
SL2.50	LA3475	LA1269	28636	1876	645	0.488298	0.0809128	0.177578	0.487696	0.678406	0.071361	0	6.8342
LA0444	LA1360	LA3475	19451	22628	7909	0.482005	0.610887	0.451172	0.48191	0.513458	0.00833234	0	57.8361
LA0444	LA1360	LA1269	18726	22032	7709	0.481591	0.613634	0.444409	0.481612	0.513475	0.00839405	0	57.3754
LA0444	LA1360	LA3909	19161	22393	7855	0.480627	0.612196	0.444259	0.480616	0.505799	0.00799695	0	60.0999
LA0444	LA1360	LA0436	18970	22174	7785	0.48029	0.612295	0.448466	0.480271	0.510091	0.00814772	0	58.9454
LA0444	LA1360	LA3124	19650	22673	7962	0.480202	0.609227	0.446659	0.480156	0.513008	0.00826417	0	58.1009
LA0444	LA1360	LA0429	19307	22363	7889	0.478448	0.610424	0.446001	0.47851	0.509045	0.00821335	0	58.26
LA1358	LA1360	LA1269	18605	21989	7898	0.471476	0.616328	0.439099	0.471431	0.502764	0.00811307	0	58.1076
LA1782	LA1364	LA0429	22831	28849	10387	0.470537	0.632156	0.442377	0.470506	0.500145	0.00765497	0	61.4642
LA1782	LA1364	LA0436	22335	28537	10287	0.47007	0.634804	0.440847	0.46994	0.496638	0.00764868	0	61.4406
LA1782	LA1364	LA1269	22148	28450	10264	0.469753	0.636095	0.440205	0.469712	0.49921	0.00790914	0	59.3885
LA1782	LA1364	LA1589	22491	28874	10419	0.469677	0.635974	0.421683	0.469653	0.496684	0.00788809	0	59.5395
LA1358	LA1360	LA3475	19314	22495	8139	0.46863	0.613318	0.430112	0.468624	0.50395	0.00820705	0	57.1002
LA1782	LA1364	LA3475	23146	29199	10608	0.467028	0.632329	0.438701	0.467023	0.496342	0.00771903	0	60.5027
LA1358	LA1360	LA0436	18916	22050	8019	0.466627	0.613841	0.432646	0.466625	0.494223	0.00791141	0	58.9813
LA1358	LA1360	LA0429	19198	22257	8133	0.464758	0.61285	0.432407	0.464725	0.492123	0.00804654	0	57.7546
LA2964	LA1360	SL2.50	23129	29053	10627	0.464365	0.631757	0.431842	0.464461	0.494317	0.00762493	0	60.9135
LA4117	LA1364	LA0429	22875	28776	10699	0.457935	0.633119	0.42937	0.457953	0.484222	0.0076282	0	60.0341
LA4117	LA1364	LA3909	22692	28748	10694	0.457735	0.634789	0.428027	0.457599	0.485502	0.00765747	0	59.7585
LA4117	LA1364	LA3475	23135	29096	10858	0.456475	0.633296	0.427147	0.456338	0.483833	0.00759924	0	60.0505
LA4117	LA1364	LA1269	22109	28295	10561	0.456403	0.637349	0.424558	0.456304	0.484367	0.00765207	0	59.6315
LA4117	LA1364	LA0436	22433	28413	10608	0.456293	0.634963	0.42585	0.456231	0.484269	0.0076944	0	59.2939
LA4117	LA1364	LA2933	22521	27568	10295	0.456197	0.627037	0.426544	0.456207	0.483499	0.00765198	0	59.6196
LA4117	LA1364	LA3124	23248	29169	10899	0.455975	0.632826	0.424661	0.45597	0.482786	0.00757452	0	60.1979
LA1782	LA1364	LA1322	21362	29012	10882	0.454454	0.651267	0.426098	0.454281	0.479717	0.00716644	0	63.39
LA4117	LA1364	LA1589	22455	28660	10799	0.452647	0.63732	0.419483	0.452544	0.480462	0.00773551	0	58.5021
LA0107	LA1360	LA1028	17312	21568	8217	0.448246	0.632418	0.417156	0.448162	0.475452	0.00759281	0	59.0245
LA0444	LA1360	LA1028	16090	17789	6792	0.447378	0.604386	0.414552	0.447482	0.479149	0.00848871	0	52.7149
LA0107	LA1360	LA1322	19811	25637	9846	0.44503	0.641715	0.419057	0.444939	0.470695	0.00724405	0	61.4213
LA0107	LA1360	LA1316	19416	24669	9478	0.444871	0.637511	0.411484	0.444732	0.475036	0.00717068	0	62.0209
LA4117	LA1364	LA2172	20534	26098	10120	0.441162	0.63818	0.414255	0.441022	0.46721	0.00738773	0	59.6966
LA4117	LA1364	LA1322	21316	28843	11277	0.437836	0.653037	0.410374	0.437759	0.466228	0.00680992	0	64.2825
LA4117	LA1364	LA2133	21318	28974	11374	0.436205	0.654299	0.407084	0.436154	0.460914	0.00716106	0	60.9064
LA0444	LA1360	LA1316	18078	20284	7967	0.435985	0.609791	0.403903	0.436111	0.466595	0.00796815	0	54.7318
LA0444	LA1360	LA1322	18279	20993	8296	0.433507	0.615729	0.403733	0.433443	0.463991	0.00821269	0	52.7773
LA2964	LA1360	LA1028	18219	22274	9011	0.423941	0.631969	0.394489	0.42392	0.453291	0.00769104	0	55.1188
LA2964	LA1360	LA1316	20466	25174	10320	0.418493	0.634274	0.390153	0.418427	0.445549	0.00754222	0	55.478
LA1358	LA1360	LA1322	18216	21001	8637	0.417167	0.619342	0.386305	0.417085	0.446553	0.00786343	0	53.0411
LA0436	LA3124	LA2933	14882	4266	1826	0.400525	0.290455	0.290155	0.400105	0.49854	0.0295327	0	13.5479
LA1782	LA2744	LA2933	24301	22031	9823	0.383249	0.567251	0.352505	0.383264	0.413315	0.00849488	0	45.117
LA3909	LA3124	SL2.50	15285	6886	3100	0.379131	0.395157	0.298087	0.379245	0.449242	0.0200919	0	18.8755
LA0436	LA3124	LA3475	14822	6341	2855	0.379078	0.38288	0.300627	0.379047	0.448803	0.0203252	0	18.6492
LA1782	LA2744	LA3124	25057	23134	10450	0.37768	0.572705	0.342052	0.377492	0.407709	0.00841784	0	44.8443
LA1782	LA2744	LA3909	24532	22874	10374	0.375962	0.575424	0.342632	0.375824	0.406698	0.00838305	0	44.8314
LA0436	LA3124	SL2.50	14864	6772	3081	0.374607	0.398633	0.292397	0.374385	0.450287	0.020654	0	18.1265
LA2744	LA1360	LA0436	21023	17516	8197	0.362424	0.550175	0.322426	0.362473	0.397983	0.00939138	0	38.5963
LA2744	LA1360	LA0429	21414	17805	8333	0.362384	0.549672	0.327509	0.362199	0.397935	0.00922955	0	39.2435
LA2744	LA1360	LA1589	21087	17737	8304	0.362236	0.552559	0.325632	0.362147	0.396497	0.00928043	0	39.0227
LA2744	LA1360	SL2.50	22895	18806	8855	0.359748	0.547136	0.325152	0.359591	0.398332	0.00907133	0	39.6404
LA4117	LA2744	LA3475	24708	23228	11077	0.354205	0.581313	0.317236	0.354249	0.389765	0.00898777	0	39.4146
LA4117	LA2744	LA1269	23684	22600	10780	0.354104	0.584957	0.318737	0.353953	0.384017	0.00878129	0	40.3077
LA4117	LA2744	LA3124	24828	23247	11141	0.352041	0.580721	0.320923	0.352024	0.385831	0.00885748	0	39.7432
LA3124	LA3475	LA1269	17211	8136	3907	0.351158	0.41167	0.271306	0.350794	0.426286	0.0227161	0	15.4425
LA4117	LA2744	LA3909	24290	22942	11060	0.34945	0.583305	0.316785	0.349413	0.379243	0.00873447	0	40.004
LA4117	LA2744	LA1589	24127	22923	11061	0.349047	0.584812	0.314514	0.349063	0.381029	0.00886868	0	39.359
LA3124	LA3475	LA1589	17906	8227	3991	0.346702	0.40559	0.258599	0.346355	0.438919	0.023761	0	14.5766
LA0107	LA1364	LA0436	25974	20986	10220	0.344998	0.54575	0.31581	0.344937	0.374786	0.00775504	0	44.479
LA0107	LA1364	LA0429	26408	21220	10339	0.344783	0.54443	0.313337	0.344775	0.373483	0.00776249	0	44.4156
LA0107	LA1364	LA1269	25673	20871	10206	0.34318	0.547612	0.316024	0.34317	0.369141	0.0075632	0	45.3737
LA4117	LA2744	LA2172	22285	21044	10312	0.342263	0.584553	0.305362	0.342177	0.374817	0.00889305	0	38.4769
LA0107	LA1364	LA3475	26693	21391	10495	0.341717	0.544325	0.31173	0.34177	0.370019	0.0075661	0	45.1712
LA4117	LA2744	LA1322	22961	23083	11433	0.337525	0.600518	0.299449	0.337397	0.371191	0.0089897	0	37.5315
LA0107	LA1364	SL2.50	28265	22558	11176	0.337404	0.544106	0.308356	0.337392	0.362997	0.00753688	0	44.7654
LA4117	LA2744	LA2133	22953	23054	11461	0.335883	0.600595	0.296027	0.335826	0.369283	0.00914411	0	36.726
LA0107	LA1364	LA1322	25000	21219	10660	0.331221	0.56047	0.302287	0.331107	0.367417	0.00727935	0	45.4857
LA0444	LA1364	LA0436	23689	16751	8438	0.330025	0.515344	0.298332	0.330015	0.363385	0.00898507	0	36.7293
LA0444	LA1364	LA0429	24120	16900	8575	0.326791	0.513661	0.291708	0.326727	0.360308	0.00887391	0	36.8189
LA0444	LA1364	LA3475	24428	17043	8687	0.324757	0.512979	0.289078	0.324504	0.359141	0.00912529	0	35.5609
LA0444	LA1364	LA1269	23476	16644	8507	0.323526	0.517223	0.289542	0.323486	0.355646	0.00915149	0	35.3479
LA0444	LA1364	SL2.50	25879	17982	9260	0.320167	0.512829	0.279169	0.320208	0.355808	0.00889829	0	35.9853
LA2964	LA1364	LA2933	26779	20645	10674	0.318369	0.539072	0.288222	0.318374	0.348615	0.00765247	0	41.6041
LA0444	LA1364	LA1322	22735	16857	8719	0.318189	0.529403	0.28455	0.318333	0.347507	0.00866851	0	36.7229
LA2964	LA1364	LA0429	27175	21402	11081	0.317735	0.544487	0.290861	0.317645	0.343734	0.00740638	0	42.8879
LA2964	LA1364	LA0436	26760	21177	11018	0.315546	0.546094	0.284061	0.315392	0.34548	0.00764978	0	41.2289
LA2744	LA1360	LA1028	17975	13927	7301	0.312135	0.541489	0.276582	0.311966	0.346007	0.00929387	0	33.5668
LA2964	LA1364	LA1589	26882	21434	11241	0.311951	0.548634	0.280051	0.311982	0.339671	0.00761388	0	40.9754
LA1358	LA1364	LA1269	24154	16552	8686	0.311673	0.510973	0.278011	0.311732	0.344541	0.00876922	0	35.5484
LA2964	LA1364	SL2.50	29016	22687	11914	0.311349	0.543895	0.27905	0.31117	0.33657	0.00731115	0	42.561
LA1358	LA1364	LA3475	25065	16957	8911	0.311041	0.507883	0.276469	0.311099	0.343697	0.00875519	0	35.5332
LA1358	LA1364	LA0429	24768	16748	8822	0.309973	0.507966	0.275069	0.31	0.342067	0.00895602	0	34.6136
LA0429	LA3475	LA1269	14469	8864	4671	0.309789	0.483324	0.224887	0.310018	0.389363	0.0209859	0	14.7727
LA1358	LA1364	LA0436	24407	16616	8763	0.309429	0.509762	0.276967	0.309437	0.341997	0.00886695	0	34.8978
LA2744	LA1360	LA1316	20073	15888	8382	0.309271	0.547324	0.276539	0.309165	0.341023	0.00887694	0	34.8278
LA0436	LA3475	LA1269	14213	8743	4618	0.308734	0.484551	0.235023	0.308758	0.391217	0.0209806	0	14.7164
LA1358	LA1364	LA1028	20839	14118	7461	0.308494	0.508723	0.274673	0.308431	0.337027	0.0083223	0	37.0609
LA2744	LA1360	LA2133	20432	16611	8800	0.307387	0.554305	0.274507	0.307292	0.342277	0.00930664	0	33.0185
LA1358	LA1364	SL2.50	26299	17677	9375	0.30689	0.507057	0.267293	0.306748	0.337196	0.0085712	0	35.7882
LA2964	LA1364	LA2172	24884	19502	10368	0.305792	0.545531	0.275295	0.305862	0.335024	0.00736753	0	41.5149
LA2964	LA1364	LA1028	22483	17920	9542	0.305076	0.549845	0.278379	0.305048	0.330747	0.00743691	0	41.0181
LA3909	LA3475	LA1269	14375	8795	4684	0.304993	0.483916	0.233476	0.304609	0.406051	0.0211861	0	14.3778
LA2744	LA1360	LA2172	19801	14921	7957	0.304397	0.536048	0.265953	0.304358	0.339832	0.00929579	0	32.7415
LA1358	LA1364	LA1316	23127	16009	8553	0.303558	0.515045	0.268277	0.303542	0.333389	0.00814998	0	37.2445
LA2964	LA1364	LA2133	25768	21409	11446	0.303242	0.560446	0.276248	0.303164	0.329009	0.00705045	0	42.9992
LA1269	LA1589	LA2933	7870	4399	2359	0.301864	0.461991	0.175454	0.301498	0.412657	0.0334179	0	9.02206
LA0429	LA3475	LA1589	14985	8878	4771	0.300901	0.476671	0.213221	0.300689	0.403395	0.0227855	0	13.1965
LA2964	LA1364	LA1316	25194	20438	10989	0.300665	0.555041	0.27	0.300664	0.323144	0.00692492	0	43.4176
LA0436	LA3475	LA1589	14702	8722	4706	0.299077	0.477355	0.209426	0.299309	0.383604	0.0229057	0	13.067
LA1358	LA1364	LA1322	23429	16684	9029	0.297709	0.523239	0.26814	0.297652	0.326148	0.00804029	0	37.0201
LA3909	LA3475	LA1589	14846	8799	4775	0.296449	0.477621	0.213919	0.296528	0.395765	0.0230715	0	12.8526
SL2.50	LA3475	LA2933	19408	975	538	0.28883	0.0723197	-0.0588235	0.283694	0.614829	0.0905695	0.1	3.13234
LA1360	LA0444	LA1782	16713	15060	8566	0.274867	0.585686	0.242123	0.274851	0.309531	0.00919903	0	29.8782
LA3124	SL2.50	LA1269	18900	7305	4176	0.272537	0.377901	0.178848	0.272445	0.348481	0.022465	0	12.1276
LA1360	LA0107	LA1782	18673	19344	11080	0.271628	0.619671	0.242801	0.271832	0.305533	0.00867828	0	31.3233
LA1360	LA2964	LA1782	20455	19523	11253	0.268716	0.60073	0.23741	0.268607	0.298301	0.00824246	0	32.5882
LA3124	SL2.50	LA1589	19915	7484	4419	0.257498	0.374096	0.17459	0.257507	0.338644	0.0235186	0	10.9491
LA0436	LA3475	LA2933	7640	6716	3992	0.254389	0.583606	0.16632	0.254446	0.336099	0.0239358	0	10.6304
LA0429	LA3475	LA2933	7870	6881	4108	0.252343	0.582693	0.162508	0.252515	0.336849	0.0239271	0	10.5535
LA1782	LA1358	LA2933	27813	18017	10800	0.250442	0.508865	0.219588	0.250327	0.278869	0.00812607	0	30.8054
LA1782	LA1358	LA1269	27574	18495	11134	0.248439	0.517962	0.218838	0.248375	0.278643	0.00788046	0	31.5178
LA1782	LA1358	LA0436	27770	18504	11147	0.24812	0.516379	0.218926	0.2481	0.281927	0.00788352	0	31.4707
LA1782	LA1358	LA0429	28114	18614	11230	0.24742	0.514925	0.214095	0.24737	0.283186	0.00790668	0	31.2862
LA1782	LA1358	LA3909	28018	18684	11274	0.247346	0.516731	0.211085	0.247181	0.279774	0.00787647	0	31.3822
LA1782	LA1358	LA3124	28507	18882	11403	0.246954	0.515121	0.215515	0.246694	0.276186	0.00795849	0	30.9975
LA1782	LA1358	LA1322	26789	18922	11452	0.245934	0.531358	0.213729	0.245687	0.277774	0.00819183	0	29.9917
LA1364	LA1360	LA1269	23433	14586	8836	0.245496	0.499883	0.205035	0.245548	0.282555	0.0103321	0	23.7655
LA3909	LA3475	LA2933	7711	6752	4091	0.245412	0.584402	0.156293	0.245704	0.337024	0.0244839	0	10.0353
LA1782	LA1358	LA3475	28451	18840	11434	0.244632	0.515521	0.214479	0.244645	0.27103	0.00788921	0	31.0101
LA1364	LA1360	LA3909	23879	14876	9037	0.244177	0.500356	0.20254	0.244094	0.28589	0.0104803	0	23.2907
LA1360	LA1358	LA1782	17686	15015	9124	0.244045	0.577143	0.208753	0.243891	0.279667	0.00936579	0	26.0407
LA1782	LA0444	LA2933	28059	16740	10182	0.243593	0.48966	0.20815	0.243685	0.27257	0.00839492	0	29.0277
LA1364	LA1360	LA2933	23736	14309	8707	0.243396	0.4923	0.205203	0.243417	0.284357	0.0102429	0	23.7645
LA1782	LA1358	LA2133	26753	18929	11529	0.242958	0.53238	0.213868	0.242904	0.2755	0.00817939	0	29.6971
LA1364	LA1360	LA1589	23806	14845	9043	0.242883	0.50086	0.20249	0.242928	0.283923	0.0102735	0	23.6461
LA1782	LA1358	LA2172	25956	17384	10599	0.242469	0.51879	0.211282	0.242217	0.272779	0.007949	0	30.4714
LA1782	LA2964	LA3909	33657	22179	13551	0.241478	0.514938	0.210306	0.241478	0.275501	0.00807766	0	29.8946
LA1364	LA1360	LA3124	24582	15112	9244	0.240926	0.497691	0.196995	0.240844	0.278557	0.0103754	0	23.2131
LA1364	LA1360	LA3475	24357	15073	9229	0.240474	0.499435	0.200417	0.240473	0.282592	0.0103124	0	23.3189
LA1782	LA2964	LA3124	34302	22377	13705	0.240341	0.512645	0.211209	0.240374	0.279452	0.00811149	0	29.6337
LA1364	LA1360	LA0436	23611	14637	8982	0.239426	0.500085	0.193815	0.239505	0.276881	0.0104836	0	22.8456
LA1782	LA0444	LA3909	28272	17349	10686	0.237667	0.497895	0.207594	0.237615	0.266009	0.00799779	0	29.71
LA1782	LA0444	LA3124	28889	17568	10822	0.237619	0.495644	0.204635	0.237559	0.269941	0.00817065	0	29.0747
LA1360	LA0444	LA4117	17293	14646	9028	0.237307	0.57788	0.201316	0.237282	0.274824	0.00930166	0	25.5096
LA1364	LA1360	LA0429	24026	14889	9183	0.237039	0.500478	0.192026	0.237028	0.271815	0.010431	0	22.7235
LA1782	LA0444	LA3475	28794	17537	10842	0.235914	0.496371	0.206307	0.235865	0.264447	0.00826037	0	28.5539
LA1360	LA0107	LA4117	19426	18579	11549	0.233338	0.607983	0.19541	0.233264	0.272715	0.00948497	0	24.5931
LA3909	SL2.50	LA1269	15780	7997	5001	0.230497	0.451664	0.14535	0.230324	0.305161	0.0197384	0	11.6688
LA1782	LA0444	LA2172	26052	15937	10089	0.224698	0.49975	0.191494	0.224708	0.256174	0.00854578	0	26.2946
LA1782	LA0444	LA1316	26248	16699	10640	0.221625	0.51018	0.183463	0.221647	0.253335	0.00833919	0	26.5789
LA1782	LA0444	LA2133	26884	17470	11137	0.221379	0.515525	0.183047	0.22131	0.252124	0.00832294	0	26.5904
LA4117	LA1358	LA3475	27667	18878	12072	0.219903	0.528004	0.187095	0.219877	0.248658	0.00762878	0	28.822
LA4117	LA1358	LA0429	27402	18720	11990	0.219147	0.528462	0.190525	0.219088	0.247379	0.00795782	0	27.5312
LA4117	LA2964	LA1269	33521	21488	13775	0.218728	0.512663	0.18818	0.218651	0.24766	0.00768469	0	28.4527
LA1782	LA0444	LA1028	23513	14556	9334	0.218585	0.503977	0.178865	0.218488	0.251134	0.00867839	0	25.1761
LA4117	LA1358	LA0436	27040	18564	11906	0.21851	0.529821	0.188259	0.218458	0.246838	0.00785002	0	27.829
LA0107	LA2744	LA2933	28621	15303	9832	0.217665	0.467576	0.182465	0.217353	0.248392	0.0085216	0	25.5061
LA4117	LA1358	LA1269	26803	18406	11836	0.217248	0.530143	0.187797	0.217174	0.251548	0.00774887	0	28.0265
LA0107	LA2744	LA0436	28705	15848	10192	0.217204	0.47566	0.174395	0.217176	0.251973	0.00889656	0	24.4112
LA0107	LA2744	LA0429	29018	15993	10301	0.216475	0.475376	0.184896	0.216503	0.248249	0.00860559	0	25.1584
LA4117	LA2964	LA3475	34718	21914	14134	0.215823	0.509397	0.185779	0.215879	0.242589	0.00743591	0	29.0319
LA4117	LA2964	LA3909	34246	21693	14038	0.21424	0.510611	0.186442	0.214148	0.242142	0.00741575	0	28.8775
LA4117	LA2964	LA3124	34940	21953	14221	0.213745	0.508676	0.188059	0.213644	0.241638	0.00752233	0	28.4013
LA4117	LA2964	LA1589	34079	21697	14091	0.212529	0.51223	0.175752	0.212516	0.249491	0.00770566	0	27.5792
LA4117	LA1358	LA1322	25914	18892	12277	0.21223	0.546029	0.184752	0.212263	0.239314	0.00788512	0	26.9194
LA4117	LA2964	LA2933	33772	20658	13435	0.211862	0.502365	0.183403	0.21184	0.24065	0.00743841	0	28.4792
LA1364	LA0107	LA1782	20352	17225	11206	0.211706	0.582805	0.177087	0.211718	0.246305	0.00967786	0	21.8765
LA1360	LA1358	LA4117	18236	14627	9534	0.210794	0.569875	0.170581	0.210808	0.248894	0.0096443	0	21.8583
LA3909	SL2.50	LA1589	16482	8033	5238	0.21061	0.446039	0.121205	0.210517	0.307485	0.0221881	0	9.48783
LA0107	LA2744	LA1028	24243	13443	8800	0.20874	0.478488	0.175779	0.208677	0.242539	0.00925941	0	22.5368
LA4117	LA2964	LA2172	31550	19960	13093	0.207757	0.511633	0.165258	0.207844	0.235209	0.00816004	0	25.4709
LA4117	LA2964	LA1322	32778	21925	14416	0.206626	0.525774	0.175137	0.206707	0.233115	0.00773226	0	26.7331
LA1364	LA0444	LA1782	17986	12997	8550	0.206386	0.545038	0.171257	0.206243	0.240416	0.00955882	0	21.5762
LA0107	LA2744	LA1316	26972	15365	10112	0.206186	0.485748	0.171721	0.20611	0.236497	0.0086259	0	23.8943
LA4117	LA2964	LA2133	32917	22030	14560	0.204154	0.526422	0.174645	0.204213	0.232883	0.00789208	0	25.8757
LA1782	LA0107	LA2933	32982	19313	12775	0.203752	0.49313	0.16755	0.203607	0.235365	0.00879893	0	23.14
LA4117	LA0444	LA3475	28188	17698	11714	0.203454	0.510625	0.173214	0.203314	0.234176	0.00865918	0	23.4796
LA4117	LA0444	LA3124	28394	17839	11809	0.203386	0.510803	0.168818	0.203385	0.233084	0.00845561	0	24.0533
LA4117	LA0444	LA3909	27762	17566	11653	0.202368	0.512785	0.168561	0.202234	0.232168	0.00858069	0	23.5685
LA3909	SL2.50	LA2933	8700	6551	4348	0.202129	0.5561	0.123083	0.202275	0.288401	0.023081	0	8.76368
LA1364	LA2964	LA1782	21673	17089	11354	0.201631	0.567543	0.168895	0.201539	0.231947	0.0090488	0	22.2724
LA1782	LA0107	LA3475	33838	20233	13490	0.199953	0.499149	0.165224	0.199801	0.231231	0.00873654	0	22.8695
LA2933	LA1589	LA1358	118292	1315	877	0.199818	0.0181933	0.105802	0.200054	0.301753	0.0260836	0	7.66974
LA1360	LA2744	LA2964	15013	13628	9108	0.198804	0.602294	0.157925	0.198961	0.243427	0.010838	0	18.3577
LA1782	LA0107	LA0436	32984	19741	13198	0.19864	0.499659	0.165583	0.198611	0.23279	0.00856958	0	23.1763
LA1782	LA0107	LA3909	33302	19975	13357	0.198548	0.500225	0.166545	0.198534	0.232077	0.00844937	0	23.497
LA1782	LA0107	LA0429	33396	19914	13342	0.197618	0.49895	0.164293	0.197607	0.230636	0.00855134	0	23.1083
LA1782	LA0107	LA3124	33893	20166	13515	0.19747	0.498431	0.164229	0.197419	0.23882	0.00875285	0	22.5548
LA0444	LA2744	LA1028	22314	10562	7127	0.194188	0.442192	0.154859	0.194097	0.233598	0.00991229	0	19.5815
LA1782	LA0107	LA1028	27849	16963	11476	0.192939	0.505241	0.161082	0.192728	0.224977	0.00870571	0	22.1381
LA4117	LA0444	LA1028	22758	14692	9984	0.190793	0.520218	0.150952	0.190862	0.223486	0.00939853	0	20.3077
LA1782	LA0107	LA2172	31006	18515	12588	0.19056	0.500781	0.154341	0.190639	0.222885	0.00892234	0	21.3665
LA4117	LA0444	LA1316	25832	16976	11551	0.190171	0.524789	0.157134	0.190138	0.223913	0.00913544	0	20.8132
LA2933	LA1589	LA0444	121778	1384	942	0.190026	0.0187423	0.0967742	0.190328	0.286522	0.02384	0	7.98358
LA2933	LA1269	LA0716	159881	1520	1035	0.189824	0.0157293	0.0989541	0.189974	0.278351	0.0225408	0	8.42802
LA1782	LA0107	LA1316	31082	19370	13203	0.189329	0.511712	0.161974	0.189082	0.22458	0.00849259	0	22.2644
LA1782	LA0107	LA2133	32094	20294	13845	0.188904	0.515438	0.153804	0.188845	0.230621	0.00880235	0	21.4539
LA0444	LA2744	LA2933	26300	11924	8165	0.187117	0.433055	0.146813	0.187117	0.219047	0.00926402	0	20.1982
LA1360	LA1364	LA1358	15717	9914	6791	0.18695	0.515237	0.148398	0.187208	0.227139	0.0115267	0	16.2413
LA1364	LA1360	LA2172	22449	12501	8587	0.185603	0.48437	0.145374	0.185589	0.223892	0.0103155	0	17.9913
LA0444	LA2744	LA1316	24808	11946	8207	0.185531	0.448233	0.144693	0.185437	0.219879	0.00946979	0	19.5819
LA2964	LA2744	LA2933	28990	15744	10824	0.185185	0.478203	0.156156	0.185204	0.214874	0.00830329	0	22.3049
LA1364	LA1360	LA2133	23361	13906	9642	0.181077	0.501993	0.140591	0.181007	0.216311	0.0100408	0	18.0271
LA2964	LA2744	LA0429	29433	16416	11394	0.180583	0.485824	0.149	0.180748	0.206623	0.00794181	0	22.759
LA2744	LA1364	LA1028	22522	10961	7614	0.180188	0.451979	0.137875	0.180102	0.219875	0.0107919	0	16.6886
LA2933	LA1589	LA1360	100953	1520	1056	0.180124	0.0248819	0.0683611	0.180191	0.27756	0.0259779	0	6.93634
LA2964	LA2744	LA0436	29045	16252	11304	0.179562	0.486847	0.148998	0.179633	0.212968	0.00819578	0	21.9177
LA2933	LA1589	LA0716	164889	1304	908	0.179024	0.0132375	0.0912659	0.17869	0.264208	0.0234667	0	7.61463
LA2933	LA1269	LA0444	118270	1568	1093	0.178504	0.0220043	0.0872537	0.179148	0.257639	0.0221723	0	8.07979
LA1364	LA1360	LA1322	23414	13892	9691	0.178137	0.501798	0.137125	0.178245	0.219405	0.0100559	0	17.7255
LA1364	LA1358	LA1782	19462	12725	8889	0.177478	0.526195	0.137293	0.177487	0.212165	0.00952239	0	18.639
LA2933	LA1269	LA0107	125849	1640	1146	0.177315	0.0216582	0.0776978	0.177497	0.268544	0.0234539	0	7.56788
LA2744	LA1364	LA2133	25635	13225	9243	0.17723	0.467081	0.140656	0.177017	0.219851	0.010482	0	16.8877
LA2744	LA1364	LA1316	25015	12554	8778	0.177011	0.460267	0.14052	0.176964	0.217415	0.0103501	0	17.0978
LA2964	LA2744	SL2.50	31329	17325	12131	0.176331	0.484593	0.148787	0.176308	0.206895	0.00766663	0	22.9968
LA2744	LA1364	LA2172	24849	11829	8327	0.173745	0.447861	0.135016	0.173956	0.218434	0.0106146	0	16.3883
LA4117	LA0107	LA3475	32970	20514	14451	0.173402	0.514683	0.142196	0.173348	0.208714	0.00781447	0	22.183
LA2933	LA1589	LA0107	129778	1402	988	0.173222	0.018083	0.0910603	0.172951	0.259176	0.023165	0	7.46607
LA2964	LA2744	LA1028	24643	13887	9815	0.1718	0.490268	0.136888	0.171666	0.204537	0.00871908	0	19.6885
LA2964	LA2744	LA1316	27324	15748	11138	0.171465	0.49596	0.141717	0.171653	0.19977	0.00784826	0	21.8715
LA1360	LA2744	LA1782	22412	11424	8085	0.171152	0.465375	0.138026	0.171136	0.207253	0.00984935	0	17.3754
LA4117	LA0107	LA0429	32607	20283	14371	0.170601	0.515217	0.140467	0.170637	0.20099	0.00792142	0	21.5412
LA2933	LA1589	LA1364	112703	1481	1050	0.170288	0.021964	0.0717391	0.170885	0.271449	0.025807	0	6.62168
LA2744	LA1364	LA0429	27048	13168	9339	0.170125	0.454182	0.130963	0.170156	0.203026	0.00976793	0	17.4199
LA4117	LA0107	LA0436	32208	20039	14215	0.170024	0.515392	0.134194	0.170049	0.202879	0.00778626	0	21.8397
LA0429	LA0436	LA2744	139196	469	333	0.169576	0.00572865	0.0314961	0.169588	0.349765	0.0404063	0	4.19705
LA4117	LA0107	LA3124	33144	20556	14607	0.169184	0.514779	0.139542	0.169178	0.200326	0.00762385	0	22.1906
LA2744	LA1364	LA1589	26770	13159	9360	0.168702	0.456877	0.132133	0.168846	0.20804	0.0102731	0	16.4358
LA4117	LA0107	LA3909	32444	20261	14415	0.168589	0.516627	0.138222	0.168557	0.196046	0.00766119	0	22.0014
LA1358	LA2744	LA2933	26725	11838	8427	0.16832	0.431262	0.132606	0.168354	0.200879	0.00918669	0	18.3259
LA2744	LA1364	SL2.50	29058	14028	9990	0.168124	0.452521	0.130092	0.168119	0.208113	0.00963972	0	17.4402
LA2744	LA1364	LA0436	26621	12931	9220	0.167532	0.454175	0.130214	0.167755	0.208398	0.0100957	0	16.6165
LA2933	LA1589	LA1322	105830	1987	1420	0.166422	0.0311891	0.079145	0.166427	0.248507	0.0224291	0	7.42016
LA1358	LA2744	LA3124	27382	12532	8969	0.165713	0.439846	0.128266	0.16541	0.204162	0.00928213	0	17.8202
LA1364	LA0107	LA4117	20860	16290	11659	0.165695	0.57262	0.129307	0.165841	0.207515	0.00955123	0	17.3634
LA4117	LA0107	LA1028	26724	16909	12103	0.165656	0.520525	0.132193	0.165555	0.195905	0.0083802	0	19.7555
LA1364	LA0444	LA4117	18415	12543	9020	0.163382	0.539372	0.121795	0.163362	0.20371	0.0102734	0	15.9015
LA1358	LA2744	LA3909	26988	12366	8903	0.162819	0.440744	0.128238	0.16276	0.197581	0.00939075	0	17.332
LA4117	LA0107	LA1316	30294	19611	14138	0.162168	0.526974	0.129706	0.161994	0.193346	0.00810293	0	19.992
LA1360	LA1364	LA0444	15735	9340	6814	0.15637	0.50657	0.108891	0.156453	0.196022	0.0118383	0	13.2158
LA2933	LA1269	LA0407	158656	1774	1304	0.152697	0.0190312	0.0407989	0.152669	0.257612	0.0285068	0	5.35555
LA1360	LA1364	LA0107	20042	10873	8060	0.148577	0.485773	0.103202	0.148555	0.196138	0.0116056	0	12.8003
LA2933	LA1589	LA1316	101732	1842	1366	0.148379	0.0305698	0.0467854	0.148139	0.225026	0.0228355	0	6.48726
LA0716	LA1777	LA1322	33490	23768	17834	0.142637	0.554014	0.102429	0.142639	0.185137	0.0107162	0	13.3105
LA3778	LA0407	LA1269	32816	22639	17032	0.141338	0.547284	0.100815	0.141277	0.192807	0.010613	0	13.3117
LA3778	LA0407	LA1589	33691	23094	17449	0.139235	0.546151	0.0994734	0.139443	0.180265	0.0103086	0	13.5269
LA3778	LA0407	LA2933	33215	22073	16688	0.138928	0.538527	0.102518	0.138866	0.176495	0.010291	0	13.4939
LA2933	LA1589	LA1028	88444	1513	1144	0.138878	0.0291654	0.0392985	0.138996	0.233165	0.0237493	0	5.85264
LA3778	LA0407	LA0436	33171	22705	17181	0.138495	0.545957	0.0983121	0.138367	0.177753	0.0102315	0	13.5237
LA3778	LA0407	LA1322	32798	23162	17536	0.138238	0.553744	0.100423	0.138172	0.179202	0.0105605	0	13.0838
LA3778	LA0407	LA3124	34502	23416	17743	0.137831	0.543992	0.10083	0.13785	0.174231	0.0103608	0	13.3049
LA2933	LA1589	LA0407	163466	1478	1120	0.137798	0.0156446	0.012987	0.137294	0.281953	0.0325147	0	4.22252
LA3778	LA1777	LA1028	26750	18684	14182	0.13698	0.551295	0.0941406	0.136986	0.178931	0.0112615	0	12.1641
LA3778	LA0407	SL2.50	36512	24791	18827	0.136733	0.54434	0.0974154	0.136743	0.182889	0.0102907	0	13.288
LA1364	LA1358	LA4117	19867	12319	9356	0.136701	0.521761	0.0985643	0.136558	0.173562	0.00971549	0	14.0557
LA0429	LA0436	LA1322	131590	553	420	0.136691	0.00733991	-0.0135135	0.136036	0.302403	0.0409524	0.03	3.3218
LA3778	LA0407	LA0429	33919	22955	17444	0.136414	0.543596	0.0984186	0.136467	0.175383	0.00996661	0	13.6924
LA2172	LA1322	LA1364	84114	4197	3191	0.136167	0.0807414	0.0667502	0.136195	0.202036	0.0152348	0	8.93973
LA0716	LA0407	LA0436	35028	24030	18299	0.135392	0.54719	0.0936648	0.135183	0.178193	0.0107188	0	12.6118
LA3778	LA0407	LA2133	32708	23074	17573	0.135336	0.554114	0.0974337	0.13543	0.175373	0.0105142	0	12.8807
LA3778	LA1777	LA1316	30581	21260	16193	0.13529	0.550504	0.095957	0.135208	0.189614	0.0108956	0	12.4094
LA0429	LA0436	LA0444	146737	472	360	0.134615	0.00563804	-0.0245232	0.134126	0.299621	0.0390127	0.07	3.43802
LA3778	LA1777	LA2133	31704	22147	16920	0.133796	0.55202	0.0881041	0.133697	0.173703	0.0108847	0	12.2831
LA0716	LA0407	SL2.50	37986	25954	19833	0.133684	0.54656	0.0892853	0.133795	0.179453	0.0107575	0	12.4374
LA0716	LA0407	LA0429	35562	24265	18547	0.133561	0.546253	0.0972099	0.133443	0.171848	0.0101537	0	13.1423
LA2933	LA3909	LA1358	112974	1944	1486	0.133528	0.0294663	0.0557452	0.13364	0.208714	0.020516	0	6.51395
LA0429	LA3909	LA1782	167148	484	370	0.133489	0.00508327	-0.0233236	0.132988	0.309735	0.0405619	0.03	3.27866
LA0716	LA1777	LA0436	34030	23171	17731	0.133001	0.545855	0.0965408	0.13288	0.177153	0.0103765	0	12.8059
LA2933	LA3909	LA0444	116226	2039	1561	0.132778	0.0300436	0.0474248	0.132904	0.212736	0.021367	0	6.22005
LA2172	LA2133	LA3778	132283	3577	2744	0.131783	0.0456047	0.0639438	0.13147	0.19465	0.0176855	0	7.43378
LA0716	LA1777	LA1589	34494	23530	18053	0.131712	0.546591	0.0910633	0.13175	0.172628	0.0106174	0	12.4089
LA0716	LA1777	SL2.50	36478	24787	19021	0.13162	0.545649	0.0934004	0.131543	0.173839	0.0103625	0	12.6942
LA0716	LA1777	LA1269	33655	23043	17707	0.130945	0.547678	0.0935058	0.130889	0.174419	0.0105604	0	12.3943
LA0716	LA1777	LA0429	34399	23295	17909	0.130715	0.545005	0.0960004	0.130577	0.173669	0.0101126	0	12.9124
LA3778	LA0407	LA2172	31311	20879	16064	0.130336	0.541258	0.0829845	0.130127	0.171798	0.0105428	0	12.3427
LA0716	LA1777	LA3475	34689	23549	18128	0.130072	0.545753	0.0901973	0.130141	0.168733	0.0103429	0	12.5826
LA3778	LA1777	LA2933	32048	20828	16035	0.130022	0.534936	0.0901815	0.129963	0.170991	0.0105055	0	12.3709
LA3778	LA1777	LA2172	30403	20035	15430	0.129846	0.538425	0.0885844	0.129904	0.177599	0.0106467	0	12.2014
LA3778	LA1777	LA3124	33298	22177	17081	0.129808	0.541072	0.0945442	0.129776	0.169361	0.0101977	0	12.726
LA0429	LA0436	LA2133	131079	554	428	0.12831	0.00743596	-0.0149893	0.128042	0.294787	0.0397177	0.02	3.22379
LA3778	LA1777	SL2.50	34987	23325	18024	0.128201	0.541671	0.0900346	0.128009	0.172565	0.010324	0	12.3992
LA0429	LA3909	LA1360	127035	500	388	0.126126	0.00694168	-0.0137363	0.125998	0.264637	0.0383331	0.09	3.28692
LA2933	LA3909	LA2744	108725	2068	1608	0.125136	0.0327043	0.0364284	0.125316	0.197552	0.0209173	0	5.99103
LA2933	LA3909	LA1364	106992	2247	1758	0.122097	0.0360821	0.0445928	0.122061	0.195473	0.0219265	0	5.56684
LA2172	LA1322	LA1777	128081	3833	3002	0.12158	0.0506612	0.0625745	0.121455	0.184518	0.0156734	0	7.74909
LA2933	LA3909	LA1360	95515	2276	1783	0.121458	0.0407637	0.0463271	0.121645	0.191456	0.0192856	0	6.30752
LA2172	LA1322	LA3778	132961	3437	2695	0.121005	0.0440856	0.0566734	0.121106	0.179757	0.0158733	0	7.62954
LA2933	LA1269	LA1028	85996	1701	1341	0.118343	0.0341652	0.000309502	0.118504	0.202996	0.0246545	0	4.80658
LA0429	LA3909	LA1358	143255	443	350	0.117276	0.00550511	-0.0589777	0.11621	0.284385	0.0446764	0.39	2.60116
LA0429	LA0436	LA2964	155101	474	376	0.115294	0.00545043	-0.0321046	0.115024	0.254237	0.0379727	0.08	3.02912
LA2172	LA2133	LA4117	110097	3924	3115	0.114931	0.0600925	0.0532855	0.114921	0.169535	0.0151617	0	7.5797
LA1028	LA1316	LA0444	110177	665	528	0.114837	0.010712	-0.015025	0.1145	0.228769	0.0296568	0.01	3.86082
LA2933	LA3909	LA1322	99826	2934	2331	0.11453	0.0500994	0.0240355	0.11441	0.185779	0.0195022	0	5.86651
LA2933	LA3909	LA2133	99500	2931	2330	0.114237	0.0502191	0.0189646	0.11445	0.182593	0.020618	0	5.55099
LA0429	LA3909	LA0716	192683	450	359	0.112485	0.00418105	-0.0521978	0.112136	0.297359	0.0428729	0.3	2.61555
SL2.50	LA1360	LA3778	57745	12646	10142	0.109882	0.282965	0.0706988	0.109929	0.14915	0.0100023	0	10.9904
LA2933	LA3909	LA4117	136854	2126	1707	0.109314	0.0272449	0.0404683	0.109556	0.181753	0.0201881	0	5.42674
LA2933	LA1360	LA0716	53492	11508	9242	0.109205	0.279491	0.0644065	0.109218	0.147146	0.00990463	0	11.0269
LA3475	LA1589	LA4117	145668	2471	1987	0.108569	0.0296951	0.0458354	0.108593	0.172517	0.0175813	0	6.17663
LA2172	LA1322	LA1360	76671	4165	3353	0.108007	0.0892991	0.0491559	0.10808	0.16464	0.0160345	0	6.74045
LA1360	LA1364	LA4117	28959	9719	7829	0.107705	0.37732	0.067077	0.107506	0.151445	0.0117164	0	9.17569
LA2172	LA1322	LA2744	86571	3773	3044	0.106939	0.0729965	0.0495107	0.107082	0.182504	0.0158377	0	6.76123
LA2933	LA3909	LA1782	134567	2017	1630	0.106115	0.0263866	0.0327253	0.105871	0.171867	0.0187301	0	5.65244
LA0429	LA0436	LA1589	33851	621	502	0.105966	0.0321096	-0.0461797	0.106544	0.274254	0.0409692	0.39	2.60058
LA2133	LA2172	LA1028	17047	9148	7399	0.105699	0.492558	0.040729	0.105573	0.166842	0.0169703	0	6.22104
LA2172	LA1322	LA4117	110793	3863	3128	0.105135	0.0593544	0.0419071	0.105148	0.160864	0.0153588	0	6.84613
LA2172	LA1322	LA1358	90124	3530	2861	0.104678	0.0662177	0.0448315	0.104911	0.168213	0.0166265	0	6.30988
LA0107	LA1358	LA1364	15623	11097	9001	0.104289	0.562638	0.0644508	0.104447	0.141862	0.010102	0	10.3392
LA2172	LA2133	LA2744	85685	3812	3092	0.104287	0.0745661	0.0423826	0.104382	0.166112	0.0167303	0	6.23906
LA3124	LA1360	LA0716	56149	12094	9818	0.10387	0.280704	0.068964	0.103904	0.140974	0.00960103	0	10.8222
LA2933	LA2133	LA1782	54481	14529	11795	0.10386	0.325772	0.0675052	0.103876	0.141779	0.00938566	0	11.0675
LA2933	LA3124	LA1358	116157	1720	1397	0.103625	0.0261331	0.0277008	0.103789	0.18907	0.01953	0	5.31435
LA0716	LA1777	LA4117	31760	20145	16380	0.10308	0.534891	0.063716	0.102913	0.142666	0.0106656	0	9.64911
LA2933	LA3475	LA1360	98768	1874	1527	0.102029	0.033288	0.0238372	0.102008	0.171354	0.0191978	0	5.31351
LA3475	LA1269	LA4117	143560	2425	1977	0.101772	0.0297509	0.0361707	0.101782	0.180067	0.0185397	0	5.48999
LA1360	LA1364	LA1782	28519	9626	7849	0.101688	0.379941	0.0565623	0.101705	0.146421	0.0109382	0	9.29809
LA0429	LA0436	LA1269	32971	598	488	0.101289	0.0318877	-0.0445633	0.102454	0.274529	0.039589	0.35	2.58793
LA0429	LA3909	LA1364	138747	484	396	0.1	0.00630251	-0.0611765	0.10047	0.241546	0.0368708	0.34	2.72493
LA2933	LA3909	LA2964	124216	2131	1746	0.0993036	0.0302671	0.0199655	0.0993269	0.175821	0.020028	0	4.95941
LA0429	LA1360	LA0716	55205	11855	9717	0.09911	0.28097	0.0640225	0.0990289	0.133221	0.00958059	0	10.3364
LA1364	LA2744	LA1782	24157	9736	7983	0.0989333	0.42313	0.0551779	0.098952	0.139824	0.0116768	0	8.47423
LA2933	LA3124	LA0444	119796	1806	1482	0.0985401	0.0267135	0.021796	0.0988524	0.195609	0.0212351	0	4.65513
LA2933	LA3475	LA1358	116039	1669	1370	0.0983876	0.0255211	0.0206637	0.0983088	0.172217	0.0202561	0	4.85329
LA3475	LA1360	LA0716	55882	11908	9778	0.09822	0.279574	0.0636145	0.0980457	0.131661	0.00941038	0	10.4189
LA1782	LA1360	LA0407	35317	15008	12336	0.097718	0.43638	0.0661136	0.0976626	0.13445	0.00805995	0	12.117
LA2933	LA3124	LA1364	110725	2004	1648	0.0974808	0.0319295	0.0215154	0.0975842	0.180079	0.0211175	0	4.62101
LA0429	LA3909	LA1028	111076	392	323	0.0965035	0.00639586	-0.0538574	0.0958995	0.271754	0.0455835	1.74	2.10382
LA2933	LA1364	LA0716	47566	13264	10941	0.0959719	0.337253	0.053099	0.0958466	0.1276	0.00914966	0	10.4754
LA3778	LA1777	LA1360	26732	18155	14991	0.0954565	0.553559	0.0531462	0.0954459	0.143447	0.0115625	0	8.25477
LA2933	LA3124	LA2744	112152	1846	1525	0.095224	0.0291803	0.0256267	0.0951371	0.166808	0.0196821	0	4.83369
LA0716	LA1777	LA1782	31575	19487	16107	0.0949598	0.529917	0.0599523	0.0950241	0.133484	0.00979896	0	9.69737
SL2.50	LA1269	LA4117	147839	2640	2183	0.0947543	0.0315927	0.0228908	0.094682	0.159282	0.0181772	0	5.20884
LA2133	LA2172	LA1316	19212	10480	8678	0.0940599	0.499296	0.0253065	0.0938947	0.150869	0.016562	0	5.66928
LA2933	LA3909	LA1777	153560	2080	1723	0.0938733	0.0241671	0.0262876	0.0937719	0.170531	0.0196089	0	4.7821
LA0716	LA1777	LA0444	27951	18105	15018	0.0931981	0.542342	0.0540541	0.0931887	0.136871	0.0111446	0	8.36175
LA2933	LA3909	LA0716	158660	1891	1570	0.0927478	0.0213483	0.0145376	0.0928241	0.16114	0.0191058	0	4.85842
LA1782	LA1360	LA0716	36784	13496	11207	0.0926608	0.40176	0.0488987	0.092569	0.129446	0.00901968	0	10.263
LA2933	LA3909	LA1316	96437	2671	2219	0.0924335	0.0482596	0.0115482	0.0922236	0.170998	0.0204737	0	4.5045
SL2.50	LA1589	LA4117	151346	2709	2251	0.0923387	0.0317326	0.0184665	0.0921119	0.153441	0.0183205	0	5.0278
LA0436	LA1360	LA0716	54783	11538	9590	0.0921999	0.278326	0.0583061	0.0922896	0.129336	0.00990186	0	9.32043
LA2933	LA2133	LA0444	40279	13410	11151	0.0919751	0.378794	0.0606584	0.0920931	0.125089	0.00927729	0	9.92673
LA2933	LA3124	LA1360	98991	1993	1658	0.0917557	0.0355702	0.016592	0.0918212	0.160021	0.0189371	0	4.84875
LA3909	LA1360	LA0716	55526	11697	9731	0.0917491	0.278452	0.0547161	0.0918211	0.127551	0.00991739	0	9.25859
LA2933	LA3909	LA0407	157679	2218	1846	0.0915354	0.0251263	0.0120715	0.0920455	0.198761	0.0219185	0	4.19944
LA2172	LA2133	LA2964	99847	4097	3411	0.0913692	0.0699362	0.035187	0.0915646	0.149104	0.0154698	0	5.91893
LA1782	LA1360	LA3778	35551	13087	10904	0.0909925	0.402926	0.0585225	0.0910134	0.122589	0.00863227	0	10.5434
LA3778	LA1777	LA2964	29224	18898	15748	0.0909196	0.542446	0.0429309	0.0905841	0.134741	0.0114732	0	7.89528
SL2.50	LA1364	LA3778	51326	14347	11963	0.0906119	0.338889	0.0534699	0.0907279	0.124318	0.00929197	0	9.76412
LA0429	LA0436	LA2172	123141	471	393	0.0902778	0.00696746	-0.0885167	0.0903535	0.236052	0.0408617	1.13	2.2112
LA3124	LA2133	LA4117	58114	15641	13053	0.0901931	0.330546	0.0607026	0.0902293	0.121145	0.00762723	0	11.8299
LA2172	LA1360	LA0716	49791	10990	9175	0.0900074	0.288253	0.0540973	0.0900205	0.125797	0.00886881	0	10.1502
LA2933	LA3909	LA0107	123961	2049	1712	0.0896038	0.0294468	-0.000798085	0.0899924	0.165638	0.0218017	0.01	4.12778
LA3778	LA1777	LA1364	27040	18021	15080	0.0888493	0.55039	0.0384084	0.088808	0.13322	0.0123606	0	7.18477
LA2172	LA1322	LA2964	100515	4014	3359	0.0888377	0.0683394	0.0352005	0.088883	0.140785	0.0148201	0	5.99745
LA0716	LA1777	LA0107	30515	19658	16467	0.0883322	0.542092	0.0429404	0.0883817	0.129881	0.0115458	0	7.65491
LA1589	LA1360	LA0716	55654	11612	9735	0.087928	0.27723	0.0498958	0.0879074	0.121134	0.00966801	0	9.0926
LA3124	LA1364	LA0716	49806	13782	11556	0.0878522	0.337193	0.0532125	0.0879918	0.123568	0.00889387	0	9.89353
SL2.50	LA2133	LA4117	61098	16518	13851	0.0878198	0.332021	0.057777	0.0878228	0.118568	0.0078817	0	11.1426
LA3475	LA2133	LA4117	57793	15480	12982	0.0877661	0.329975	0.0542493	0.0877533	0.114827	0.00807372	0	10.869
LA3475	LA1322	LA4117	57650	15540	13036	0.087626	0.331408	0.0574519	0.087683	0.117141	0.0079745	0	10.9954
LA1782	LA1322	LA1777	33413	20179	16928	0.0876115	0.526191	0.0600291	0.0874431	0.129707	0.008763	0	9.97868
LA3124	LA1322	LA4117	57791	15601	13093	0.087405	0.33178	0.0581568	0.0874337	0.116309	0.00756182	0	11.5625
LA0429	LA2133	LA1782	56446	14894	12500	0.0873914	0.326741	0.0545046	0.0873982	0.12279	0.0086918	0	10.0552
LA0429	LA3909	LA1316	128043	511	429	0.087234	0.00728778	-0.0755668	0.0863007	0.278721	0.0403279	1.32	2.13997
LA2933	LA2133	LA0107	46076	15042	12636	0.0869282	0.375275	0.055846	0.0869919	0.122677	0.00828293	0	10.5026
LA0429	LA3909	LA1777	188242	471	396	0.0865052	0.00458466	-0.0452156	0.0865132	0.248528	0.0371745	0.88	2.32722
SL2.50	LA1322	LA4117	60650	16508	13883	0.0863743	0.333817	0.0584925	0.0862908	0.1169	0.00790527	0	10.9156
LA2933	LA2133	LA1358	39620	13585	11427	0.0862786	0.386991	0.0555154	0.0863989	0.117948	0.00830875	0	10.3985
LA3909	LA0429	SL2.50	25291	801	674	0.0861017	0.0551072	-0.0686913	0.0856489	0.240997	0.040153	1.64	2.13306
LA2933	LA3475	LA2744	112148	1722	1449	0.0860927	0.0274976	0.000318573	0.0865273	0.164211	0.0207651	0	4.16696
LA2933	LA0436	LA0107	122577	2053	1729	0.085669	0.0299306	0.00795756	0.0856305	0.172452	0.0221937	0	3.85832
LA3475	LA1364	LA0716	49546	13645	11494	0.0855643	0.3366	0.0558676	0.0856087	0.120775	0.00879892	0	9.72945
LA0429	LA1364	LA0716	48993	13504	11379	0.0853997	0.336821	0.0478414	0.085474	0.120548	0.00893346	0	9.56785
LA3124	LA1322	LA1782	57292	15242	12845	0.085342	0.328968	0.051641	0.0854249	0.11739	0.00895082	0	9.5438
LA3475	LA1322	LA1782	57174	15217	12826	0.0852619	0.329078	0.0495199	0.0852249	0.122037	0.00920413	0	9.25942
SL2.50	LA1322	LA1782	59910	16074	13549	0.0852378	0.330861	0.0367562	0.0852883	0.118285	0.00892758	0	9.55335
LA3778	LA1777	LA2744	26263	17035	14364	0.0850664	0.544535	0.0380786	0.0850111	0.140398	0.011976	0	7.09843
LA3778	LA1777	LA1358	26279	16693	14079	0.0849474	0.539377	0.0352431	0.0850559	0.130404	0.0119401	0	7.12355
LA2172	LA1322	LA1782	109437	3660	3088	0.0847659	0.0580798	0.0207622	0.0850911	0.142696	0.0149652	0	5.68594
LA1782	LA1316	LA1777	32142	19406	16378	0.0846188	0.526809	0.053168	0.0845178	0.122916	0.00897526	0	9.41675
LA0716	LA0407	LA0444	28765	18559	15672	0.0843388	0.543384	0.0460985	0.0842311	0.122631	0.0109708	0	7.67775
LA3475	LA1269	LA2744	114529	2278	1925	0.0839876	0.035399	0	0.0839932	0.168037	0.0192881	0	4.35466
LA2933	LA3475	LA1364	110537	1891	1600	0.0833572	0.0306153	-0.00439496	0.0830876	0.182039	0.0221908	0.02	3.74424
LA3778	LA0407	LA2744	27164	17728	15003	0.0832544	0.546473	0.0415612	0.0832706	0.132448	0.0113961	0	7.30697
LA0436	LA2133	LA1782	56047	14622	12385	0.0828304	0.325174	0.043026	0.082855	0.117051	0.00906793	0	9.13714
LA1269	LA1360	LA0716	54606	11319	9588	0.0827952	0.276866	0.0451786	0.0826672	0.121871	0.00967987	0	8.54011
LA1364	LA2744	LA2964	15612	10873	9212	0.0826985	0.562652	0.0414312	0.0827187	0.123896	0.0110219	0	7.50493
LA1782	LA1364	LA3778	38228	12648	10716	0.0826913	0.379335	0.0479278	0.0826186	0.120376	0.0092707	0	8.9118
LA2933	LA1322	LA0444	40035	13327	11292	0.0826597	0.380781	0.0462079	0.0825536	0.117073	0.00916581	0	9.00669
LA1782	LA1364	LA0716	39314	13012	11031	0.082394	0.379485	0.0476927	0.0825939	0.117112	0.00957829	0	8.62304
LA3778	LA0407	LA2964	30049	19446	16487	0.0823477	0.544588	0.0426654	0.0822311	0.130916	0.0112648	0	7.29981
LA2933	LA0436	LA0407	155765	2188	1857	0.0818294	0.0253113	0.00434006	0.0819982	0.174392	0.021674	0	3.78326
SL2.50	LA1269	LA2964	133311	2686	2280	0.0817559	0.0359134	0.00557103	0.0817562	0.150702	0.0184247	0	4.43732
LA1028	LA1316	LA0107	116561	677	575	0.0814696	0.010627	-0.0186235	0.0817899	0.203046	0.0284324	0.18	2.87665
SL2.50	LA1269	LA2744	116938	2454	2085	0.0812954	0.0373651	0.0091954	0.0814611	0.160683	0.0196431	0	4.14705
LA2933	LA1322	LA0107	45806	15052	12793	0.0811277	0.378067	0.0472304	0.0811654	0.113755	0.00817855	0	9.92418
LA1782	LA1028	LA1777	28510	17056	14502	0.0809304	0.525371	0.0403848	0.080834	0.113766	0.00927221	0	8.71788
LA3778	LA0407	LA0444	26914	17430	14820	0.0809302	0.545095	0.0383723	0.0808059	0.127554	0.0109969	0	7.34805
LA2933	LA3124	LA2964	127707	1937	1648	0.0806137	0.0273055	-0.00171191	0.0808687	0.162445	0.0204345	0.01	3.95746
LA3475	LA3909	LA1322	112922	2861	2435	0.0804381	0.0447986	0.00578727	0.0802044	0.151357	0.0199652	0	4.01722
LA2933	LA3909	LA1028	83955	2191	1865	0.0803748	0.0460851	0.00400094	0.0805641	0.1686	0.0218823	0	3.68171
LA1782	LA1364	LA0407	37995	14279	12155	0.0803511	0.410281	0.0503438	0.0802765	0.117012	0.00964007	0	8.32738
LA0436	LA1364	LA0716	48576	13216	11258	0.0800033	0.335031	0.0458184	0.080146	0.114659	0.00923311	0	8.68028
LA2933	LA3124	LA4117	141125	1890	1610	0.08	0.0242005	0.00709622	0.0802971	0.157216	0.0195241	0	4.11271
LA1028	LA1316	LA0436	95277	764	651	0.0798587	0.0146341	-0.026038	0.0800045	0.193303	0.0267609	0.16	2.9896
LA2172	LA1364	LA0716	45681	12268	10460	0.0795495	0.332237	0.0440183	0.0793554	0.111708	0.00897339	0	8.84341
LA3124	LA1269	LA4117	139982	2767	2361	0.0791732	0.0353387	0.0119205	0.079296	0.142972	0.0177756	0	4.46094
LA3909	LA2133	LA4117	57221	15090	12881	0.0789747	0.328329	0.047064	0.0788341	0.107151	0.00762403	0	10.3402
LA2172	LA2133	LA1269	75591	6038	5156	0.0787922	0.128985	0.00437762	0.0781588	0.167569	0.0220959	0	3.53726
LA3475	LA1269	LA2964	130417	2455	2097	0.0786467	0.0337263	0.00708215	0.0787911	0.138455	0.0175195	0	4.49735
LA3909	LA1364	LA0716	49166	13374	11425	0.0785919	0.33528	0.0422825	0.0784838	0.112925	0.00925981	0	8.47575
LA3124	LA1589	LA4117	142707	2809	2400	0.0785179	0.0352159	0.00884649	0.0786477	0.145654	0.0167583	0	4.69307
LA2933	LA3124	LA2133	103329	2554	2183	0.0783196	0.0438343	0.00159046	0.0780383	0.144258	0.0199195	0	3.91769
LA3124	LA0436	LA1358	133800	1174	1004	0.0780533	0.0160173	-0.0135831	0.0781342	0.168504	0.0238359	0.04	3.27801
LA0107	LA0444	LA2744	12842	9604	8216	0.07789	0.581175	0.0355279	0.0777792	0.115571	0.0108753	0	7.15188
LA4117	LA1360	LA0407	35760	14829	12688	0.0778064	0.434866	0.0432817	0.0778585	0.109205	0.00858796	0	9.06601
LA1028	LA1316	LA1269	94814	762	652	0.0777935	0.0146943	-0.0197461	0.0774495	0.188594	0.0283976	0.26	2.72732
SL2.50	LA0436	LA1322	116891	2890	2473	0.077755	0.0438677	-0.00160192	0.0777035	0.166324	0.0222014	0.04	3.49995
SL2.50	LA1316	LA1782	56936	15135	12953	0.0776844	0.330354	0.0441267	0.0776525	0.11533	0.00930867	0	8.34195
LA2133	LA1322	LA1316	35404	5385	4611	0.077431	0.220176	-0.01264	0.0773821	0.189442	0.0248399	0.12	3.11524
LA3475	LA1269	LA2133	105243	3434	2943	0.0769955	0.0571313	0.00291645	0.0769722	0.162887	0.0200364	0	3.84162
LA3909	LA1322	LA4117	57036	15054	12902	0.0769781	0.328925	0.0502213	0.0768764	0.104328	0.00745223	0	10.3159
LA2933	LA3124	LA1782	138391	1774	1522	0.0764563	0.0232625	-0.00580271	0.0762789	0.152573	0.0192122	0.01	3.97034
LA2933	LA3475	LA0444	119631	1684	1445	0.0763822	0.0254888	-0.00422195	0.0766749	0.155326	0.0203175	0.01	3.77384
LA2933	LA3475	LA2964	127621	1828	1570	0.075927	0.0259352	-0.0119713	0.0759697	0.159366	0.0210346	0.03	3.61165
LA3475	LA1269	LA1777	160882	2346	2015	0.0759	0.0263914	0.0149989	0.0760067	0.142571	0.0162458	0	4.67855
LA2172	LA2133	LA3909	76691	6161	5292	0.0758753	0.129935	0.00513732	0.0753681	0.188922	0.0227375	0	3.3147
LA3909	LA1322	LA1782	56696	14729	12655	0.0757377	0.32569	0.0403487	0.0757115	0.106489	0.00861998	0	8.78326
LA2172	LA2133	LA1589	76838	6152	5288	0.0755245	0.129591	0.0151114	0.0751985	0.165253	0.020531	0	3.66268
LA2172	LA2133	LA3475	78045	6211	5339	0.0754978	0.128913	0.0036617	0.0751224	0.173219	0.0231621	0	3.24333
LA2933	LA3475	LA3778	163685	1656	1424	0.0753247	0.0184691	-0.0184922	0.0749573	0.161382	0.0231745	0.08	3.23447
LA2133	LA1322	LA1028	30746	4615	3972	0.0748806	0.218315	-0.0181044	0.0746378	0.171669	0.0256922	0.16	2.90508
SL2.50	LA1316	LA4117	57586	15478	13326	0.0747118	0.333418	0.0462495	0.0747004	0.106116	0.00823967	0	9.06595
LA1269	LA1364	LA0716	48371	13017	11220	0.0741428	0.333806	0.0348272	0.0743135	0.10972	0.00882034	0	8.42524
LA1589	LA1364	LA0716	49348	13295	11462	0.0740397	0.33408	0.0366659	0.0740435	0.106745	0.00902247	0	8.20656
LA1782	LA0444	LA0716	41727	10553	9100	0.0739327	0.320186	0.033532	0.0739737	0.109625	0.00964647	0	7.66847
LA3475	LA1269	LA1322	105628	3400	2933	0.0737407	0.0565643	0.00414673	0.0735977	0.141817	0.0180171	0	4.08488
LA3475	LA3909	LA4117	151091	1996	1722	0.0736955	0.0240167	0.00411311	0.073561	0.146376	0.0193971	0	3.79237
LA1589	LA2133	LA4117	57324	14955	12903	0.0736593	0.327041	0.0436811	0.073662	0.104525	0.00787509	0	9.35379
LA2933	LA2133	LA1364	32267	16302	14069	0.0735241	0.484865	0.0359154	0.0734547	0.116373	0.00996919	0	7.36817
LA2172	LA2133	LA3124	78389	6252	5396	0.073489	0.129369	0.00374851	0.0727566	0.211295	0.0228886	0	3.17873
LA1269	LA2133	LA4117	56356	14618	12617	0.0734716	0.325813	0.0425865	0.0734972	0.104341	0.00824526	0	8.91388
LA2933	LA0429	LA0107	123866	2065	1783	0.0732848	0.0301298	-0.00381791	0.0734171	0.148208	0.0201031	0.01	3.65202
LA2933	LA2133	LA1777	70503	13488	11647	0.0732445	0.262814	0.0421751	0.0731649	0.104042	0.00856144	0	8.54586
LA2933	LA3475	LA0107	127318	1777	1535	0.0730676	0.0253541	-0.00948992	0.0725065	0.152399	0.0221565	0.01	3.27247
LA3124	LA0436	LA1364	128452	1300	1123	0.0730499	0.0185138	-0.0280052	0.0723792	0.160677	0.0244186	0.14	2.9641
LA3124	LA1269	LA2964	126841	2872	2481	0.0730432	0.0404935	0.0200343	0.0732304	0.126587	0.0160732	0	4.55606
LA0107	LA1360	LA0407	41688	12295	10625	0.0728621	0.354755	0.0384917	0.0728587	0.101464	0.0089433	0	8.14674
LA2933	LA3124	LA3778	164337	1719	1486	0.0726989	0.0191295	-0.00954806	0.0726443	0.140827	0.0190656	0.03	3.81022
LA1028	LA1316	LA0429	96443	768	664	0.0726257	0.0146309	-0.0367232	0.0725103	0.176303	0.0273226	0.33	2.65386
LA2933	LA3475	LA1782	138246	1707	1476	0.072573	0.022506	0	0.0726613	0.157861	0.0208032	0	3.49279
LA3124	LA2133	LA2964	48974	16732	14468	0.0725641	0.389154	0.0358265	0.0725877	0.105273	0.00848366	0	8.55617
LA0107	LA1358	LA1360	18756	10425	9016	0.0724757	0.508967	0.0343949	0.072366	0.10781	0.0100276	0	7.21668
LA3475	LA1589	LA2744	116161	2305	1995	0.072093	0.0356962	0.00189036	0.0723954	0.145283	0.0187876	0	3.85337
LA2933	LA3124	LA0107	127797	1830	1584	0.0720562	0.0260192	-0.00929944	0.0722542	0.162979	0.0213873	0.01	3.37837
LA1269	LA1322	LA1782	55864	14388	12457	0.0719315	0.324572	0.0382502	0.0720197	0.105247	0.00890636	0	8.08633
LA1782	LA2744	LA3778	38427	11277	9764	0.0719072	0.353821	0.0344078	0.0719728	0.108501	0.00977501	0	7.36293
LA2933	LA1316	LA0107	44423	14321	12404	0.0717306	0.375625	0.0397932	0.0716773	0.100856	0.00832145	0	8.61356
LA1028	LA1360	LA3778	45144	9534	8259	0.0716574	0.282711	0.0300444	0.0717182	0.105658	0.00996519	0	7.19687
LA3124	LA0436	LA1782	157048	1229	1065	0.0714908	0.0143967	-0.00913621	0.0715206	0.158567	0.0231181	0.06	3.0937
LA2933	LA3124	LA1316	99909	2380	2063	0.0713482	0.042577	-0.0175139	0.0715412	0.171902	0.0201159	0.04	3.55644
LA3124	LA1322	LA2964	48766	16754	14523	0.0713304	0.390752	0.0427099	0.0712742	0.0979277	0.00783221	0	9.10013
LA3124	LA2744	LA3778	42308	13612	11810	0.0708835	0.375343	0.0356164	0.0708547	0.107308	0.00969493	0	7.30843
LA1269	LA1322	LA4117	56159	14640	12703	0.0708408	0.327453	0.0389302	0.0708618	0.101048	0.00805794	0	8.79404
SL2.50	LA0436	LA1316	110627	2679	2325	0.0707434	0.0432756	-0.0140951	0.0706655	0.147554	0.02152	0.07	3.28371
LA1589	LA2133	LA0444	42244	13583	11792	0.0705813	0.375264	0.0364292	0.0706093	0.10311	0.00883733	0	7.98989
LA1358	LA0444	LA2964	10896	10394	9025	0.070498	0.640574	0.0294489	0.0706296	0.11921	0.0114278	0	6.18051
LA2933	LA3909	LA2172	92886	2471	2147	0.0701602	0.0473622	0.00084674	0.0698101	0.161689	0.0207139	0	3.3702
LA0429	LA1322	LA2964	48089	16415	14268	0.0699736	0.389517	0.0392046	0.0699238	0.101214	0.00805597	0	8.67975
LA2933	LA3124	LA1322	103698	2578	2241	0.0699315	0.0444078	-0.00203943	0.0701759	0.140869	0.0196554	0.01	3.57032
SL2.50	LA2133	LA2964	51157	17537	15245	0.0699164	0.390546	0.0384717	0.0698126	0.105254	0.0083345	0	8.37634
LA3124	LA1322	LA1358	41390	14102	12259	0.0699139	0.389087	0.0313434	0.06992	0.105253	0.00793119	0	8.81583
SL2.50	LA1322	LA2964	50895	17570	15275	0.0698736	0.392226	0.0329073	0.0698843	0.101608	0.00787219	0	8.87736
SL2.50	LA3909	LA4117	158716	2095	1822	0.0696962	0.0240849	-0.0146495	0.0694136	0.157179	0.0212751	0.03	3.26268
SL2.50	LA2744	LA3778	44211	14321	12462	0.0694097	0.377257	0.0320467	0.0693183	0.109225	0.00960214	0	7.21905
LA4117	LA1360	LA0716	37303	13254	11536	0.0693021	0.39924	0.0340555	0.06928	0.104128	0.00922999	0	7.50596
SL2.50	LA1322	LA1358	42893	14704	12804	0.0690708	0.390733	0.0397911	0.0691698	0.0973201	0.00790521	0	8.7499
LA0107	LA2133	LA0407	39542	18151	15810	0.068932	0.462036	0.0331193	0.0690717	0.101856	0.00865844	0	7.97738
LA0107	LA1322	LA0407	39471	18201	15856	0.0688552	0.463184	0.0409867	0.0687617	0.102519	0.00831475	0	8.26984
LA1028	LA1316	LA3475	97138	784	683	0.068848	0.0148775	-0.0394122	0.0688362	0.18228	0.0282976	0.6	2.43258
LA1782	LA0444	LA3778	40598	10128	8824	0.0688054	0.318254	0.0350285	0.0687826	0.108146	0.00954216	0	7.20829
SL2.50	LA0436	LA2133	116407	2853	2486	0.0687395	0.0438536	-0.00570081	0.0685511	0.151805	0.0222679	0.06	3.07847
LA3475	LA1322	LA2964	48696	16695	14550	0.068651	0.390851	0.0338363	0.0685847	0.098221	0.00830362	0	8.25962
LA3124	LA0436	LA3778	184857	1145	998	0.0685954	0.0114599	-0.0146025	0.0684303	0.149114	0.0218605	0.12	3.13032
LA3124	LA3909	LA3778	187489	1161	1012	0.0685688	0.0114572	-0.00283019	0.0688168	0.154508	0.0218009	0.03	3.1566
LA3475	LA1322	LA1358	41311	14029	12233	0.0683878	0.388646	0.0403573	0.0685104	0.0999216	0.00775578	0	8.83346
LA0429	LA2133	LA2964	48216	16311	14225	0.0683128	0.387749	0.032619	0.068379	0.10291	0.00848139	0	8.06224
LA3475	LA2133	LA2964	48800	16605	14486	0.0681548	0.389168	0.0362926	0.0681985	0.102791	0.00865576	0	7.87897
LA4117	LA1322	LA1777	34456	19771	17251	0.0680676	0.51795	0.0384415	0.0680183	0.101521	0.00816544	0	8.33003
LA4117	LA1364	LA0716	39767	12779	11155	0.0678533	0.375724	0.036084	0.0679172	0.0998277	0.00888509	0	7.64395
SL2.50	LA1028	LA1782	49654	12751	11132	0.0677888	0.324775	0.030426	0.067945	0.111532	0.00972238	0	6.98852
LA0429	LA3909	LA3778	195828	457	399	0.067757	0.00435216	-0.0909091	0.0680666	0.22528	0.0385943	3.49	1.76364
LA0429	LA2133	LA1358	41057	13861	12103	0.0677091	0.387401	0.0355499	0.0676047	0.094704	0.00804939	0	8.39874
LA2933	LA1316	LA0444	38866	12678	11074	0.0675312	0.379316	0.0341115	0.0675503	0.099586	0.00879231	0	7.68288
LA2172	LA2133	LA2933	75449	5767	5039	0.06737	0.12528	-0.000800641	0.0676312	0.162726	0.0214121	0.01	3.15856
LA3475	LA2744	LA3778	42173	13486	11787	0.0672259	0.374715	0.0262908	0.067443	0.106259	0.0095845	0	7.03667
LA1322	LA2172	LA1028	17214	8717	7624	0.066887	0.486992	0.00488244	0.0669247	0.137428	0.0173785	0	3.851
LA1269	LA2133	LA0444	41509	13295	11629	0.0668432	0.375175	0.0341107	0.0668251	0.101462	0.00910637	0	7.33827
LA2933	LA2133	LA0407	72388	14110	12342	0.066838	0.267624	0.0305502	0.0669276	0.100291	0.00884214	0	7.56917
LA0107	LA2133	LA1777	38519	17587	15386	0.0667516	0.461212	0.0295728	0.0666768	0.0959472	0.00858762	0	7.76429
LA2933	LA0429	LA0407	157831	2231	1952	0.0666985	0.0258188	-0.0202634	0.067264	0.145902	0.0209586	0.08	3.20938
SL2.50	LA1269	LA2133	108343	3710	3249	0.0662452	0.0603545	-0.0261128	0.0662791	0.146729	0.0199316	0.04	3.32532
LA2933	LA3124	LA0716	163052	1681	1474	0.0656101	0.0189824	-0.00485909	0.0657227	0.132765	0.018787	0.02	3.4983
LA1358	LA1360	LA0407	39392	10299	9033	0.0654873	0.329201	0.0279085	0.0653965	0.0970812	0.00900471	0	7.26247
LA1589	LA2133	LA0107	48280	15297	13417	0.0654733	0.372938	0.035792	0.0654571	0.0977639	0.00809266	0	8.08846
LA1028	LA1316	LA0716	148617	651	571	0.0654664	0.00815542	-0.0533333	0.0649357	0.179982	0.0306329	1.58	2.1198
LA3124	LA0436	LA0716	182336	1158	1016	0.0653174	0.0117826	-0.0178891	0.0648976	0.150021	0.0224527	0.18	2.89042
LA1028	LA1322	LA1358	78049	4445	3900	0.0653086	0.0965924	0.011684	0.0653297	0.128305	0.0150964	0	4.32751
LA3124	LA2133	LA3778	78965	12736	11180	0.065061	0.232463	0.0302467	0.0650463	0.101108	0.00919362	0	7.07516
LA3909	LA2744	LA3778	41831	13265	11651	0.0647777	0.37329	0.0303104	0.0648808	0.102999	0.00989118	0	6.55946
LA1316	LA1360	LA3778	51144	10770	9460	0.0647553	0.283437	0.0285714	0.064654	0.104545	0.00933281	0	6.9276
LA0436	LA3909	LA2744	142315	264	232	0.0645161	0.00347312	-0.131004	0.0646691	0.24558	0.0495313	9.05	1.30562
LA2172	LA1322	LA3909	77542	5974	5250	0.0645046	0.126445	0.0102161	0.0645883	0.120782	0.0145663	0	4.43408
SL2.50	LA0436	LA2172	107532	2561	2252	0.0642011	0.0428412	-0.0245994	0.0637462	0.148807	0.0210882	0.15	3.02284
SL2.50	LA1028	LA4117	49644	12855	11304	0.0641997	0.327344	0.0281089	0.0642993	0.10329	0.00892787	0	7.20209
SL2.50	LA2133	LA3778	83049	13486	11864	0.0639842	0.233858	0.0323329	0.0639795	0.0968552	0.00906722	0	7.05614
LA0436	LA2133	LA2964	47932	16043	14116	0.0638947	0.386203	0.0298951	0.063847	0.0999228	0.00842544	0	7.57788
LA3909	LA2133	LA2964	48450	16236	14287	0.0638535	0.386499	0.0316813	0.0637296	0.0977494	0.00852484	0	7.47576
LA1358	LA0107	LA1782	21464	11332	9972	0.0638378	0.498129	0.0269274	0.063752	0.100419	0.00952197	0	6.69526
LA2933	LA2133	LA0716	75212	12159	10700	0.0638261	0.233086	0.0298058	0.0635804	0.0990774	0.00899992	0	7.06455
LA0436	LA2133	LA1358	40808	13650	12013	0.0637883	0.386078	0.0327483	0.0637872	0.097726	0.00824749	0	7.73414
SL2.50	LA0436	LA4117	156108	2045	1800	0.0637191	0.0240383	-0.0121457	0.0633486	0.152621	0.0202653	0.04	3.12597
LA3124	LA0436	LA1360	116997	1336	1176	0.0636943	0.0210193	-0.0389294	0.0637226	0.163383	0.0263198	0.83	2.42109
LA1589	LA2133	LA1358	41421	13747	12101	0.06368	0.384248	0.0294451	0.0637521	0.09517	0.00809952	0	7.87109
LA1269	LA2133	LA0107	47409	14861	13084	0.0635892	0.37085	0.03233	0.0636216	0.0963122	0.0081597	0	7.79705
LA3124	LA2133	LA2744	36992	15052	13253	0.0635577	0.433481	0.0329201	0.0634695	0.0981544	0.00884712	0	7.17403
LA2933	LA1322	LA0407	72321	14177	12487	0.0633813	0.269374	0.0268803	0.063362	0.0972554	0.00884052	0	7.16723
SL2.50	LA1589	LA2744	119465	2501	2203	0.0633503	0.0378839	-0.0141656	0.063502	0.13761	0.0192462	0.06	3.29945
LA3909	LA1322	LA2964	48346	16260	14325	0.0632663	0.38749	0.0265672	0.0632885	0.0996477	0.00817256	0	7.74402
SL2.50	LA0436	LA1364	122601	2093	1844	0.0632461	0.0311132	-0.025062	0.0631925	0.149652	0.0233568	0.35	2.70552
LA3124	LA0436	LA4117	160857	1270	1119	0.0632064	0.0146344	-0.0435165	0.0634048	0.144071	0.022032	0.26	2.87785
LA3475	LA1322	LA2744	36880	15071	13282	0.0630974	0.434642	0.0302849	0.0629638	0.0949956	0.00858118	0	7.33743
SL2.50	LA1322	LA2744	38679	15931	14040	0.0630943	0.436577	0.0320277	0.063101	0.0921546	0.00863507	0	7.30752
SL2.50	LA1589	LA3778	176691	2386	2103	0.063043	0.0247765	0.00240648	0.0634931	0.144935	0.0172542	0	3.67987
SL2.50	LA2133	LA2744	38610	15757	13889	0.0630102	0.434335	0.0252728	0.0629443	0.0974246	0.00879402	0	7.15762
LA3475	LA3909	LA2133	112418	2803	2472	0.0627488	0.04482	-0.0211048	0.0628216	0.130387	0.0204259	0.21	3.07559
LA2933	LA3124	LA1777	157828	1895	1672	0.0625175	0.0221011	-0.0115983	0.062523	0.14921	0.0210264	0.09	2.97356
LA3124	LA0444	LA3778	36680	14308	12625	0.0624884	0.423388	0.0306714	0.0626186	0.108185	0.0090314	0	6.93342
LA1589	LA1322	LA0107	47994	15305	13506	0.0624414	0.375119	0.0238484	0.0623149	0.0951122	0.00824093	0	7.56163
LA0436	LA1322	LA2964	47811	16089	14198	0.062436	0.387808	0.0347885	0.0624789	0.0936369	0.00793778	0	7.87108
LA0107	LA1316	LA0407	38016	17498	15448	0.062223	0.464277	0.0350183	0.062217	0.0951249	0.0083291	0	7.46984
LA3475	LA1589	LA3778	169695	2146	1895	0.0621133	0.0232594	-0.0147162	0.0617689	0.131599	0.0183033	0.06	3.37474
LA3475	LA1316	LA0107	46126	14830	13098	0.0620166	0.37713	0.029207	0.0619889	0.0918717	0.00827822	0	7.48819
LA3124	LA1269	LA2744	110914	2622	2316	0.0619684	0.0426233	0.00109729	0.0619736	0.135327	0.0163174	0	3.798
LA2933	LA3475	LA0716	162330	1604	1417	0.0619	0.0182702	-0.0278373	0.0622152	0.138769	0.0212538	0.18	2.92726
LA1028	LA1364	LA3778	41246	10538	9310	0.0618702	0.324876	0.0271875	0.0618387	0.10045	0.00999194	0	6.18886
LA1322	LA2172	LA1316	19337	9946	8788	0.0618127	0.492081	0.00524115	0.0617975	0.128004	0.0162949	0	3.79245
LA1028	LA1322	LA1364	71300	5016	4432	0.061812	0.117006	0.00474148	0.06181	0.117525	0.0136964	0	4.51286
LA0429	LA2133	LA2744	36303	14713	13001	0.0617738	0.432916	0.0268438	0.0619272	0.0946401	0.00880998	0	7.02921
LA3909	LA1322	LA1358	41043	13702	12108	0.061759	0.386071	0.0325019	0.0616235	0.0932693	0.00810793	0	7.6004
SL2.50	LA1269	LA1322	108602	3662	3237	0.0616031	0.0597311	-0.00776398	0.0618408	0.136364	0.0184762	0.06	3.34705
LA2172	LA1316	LA0407	118890	4766	4213	0.0615882	0.0702203	0.0131538	0.0614704	0.112941	0.0129934	0	4.73089
LA2933	LA2744	LA0716	41455	13099	11581	0.0615073	0.373176	0.026496	0.0615822	0.104303	0.00950471	0	6.47913
LA3475	LA2133	LA2744	36792	14906	13181	0.0614163	0.432914	0.0215802	0.0613852	0.0987946	0.00896696	0	6.84571
SL2.50	LA0436	LA1028	95574	2256	1995	0.0613973	0.0425845	-0.0255682	0.0614739	0.141059	0.0216372	0.22	2.84112
LA3124	LA1322	LA2744	36913	15103	13356	0.0613866	0.435339	0.0289044	0.0613771	0.094267	0.00866945	0	7.0797
LA1589	LA1322	LA0444	41950	13489	11930	0.0613321	0.37731	0.0275595	0.0614181	0.0942108	0.00874014	0	7.02713
LA0429	LA1322	LA2744	36343	14799	13103	0.0607842	0.434306	0.0276683	0.0607593	0.0896455	0.00854576	0	7.10988
SL2.50	LA1322	LA3778	82606	13477	11935	0.06068	0.235257	0.0246163	0.0606109	0.0970461	0.00895552	0	6.768
LA3475	LA3909	LA2172	104487	2526	2237	0.060676	0.0435973	-0.0248267	0.0605876	0.146796	0.021023	0.14	2.88197
LA3475	LA1269	LA3778	166630	2089	1850	0.0606753	0.0230933	-0.00333704	0.0612365	0.135307	0.0193429	0.07	3.16584
LA2172	LA1322	LA3475	79041	5997	5312	0.0605712	0.125169	0.00517509	0.0606973	0.109763	0.0149168	0	4.06906
LA2933	LA1028	LA0107	39341	12307	10902	0.0605369	0.371047	0.018657	0.0604317	0.0949911	0.00925726	0	6.52804
SL2.50	LA1589	LA2964	135912	2692	2385	0.0604688	0.0360099	-0.0108386	0.0606578	0.137212	0.0198801	0.09	3.05117
LA1589	LA2133	LA2964	48659	16224	14376	0.0603922	0.386076	0.030312	0.0603644	0.0933847	0.00875099	0	6.89801
LA3475	LA1589	LA1777	163661	2319	2055	0.0603567	0.0260303	-0.00595369	0.0603835	0.12702	0.0183807	0.04	3.28515
LA3475	LA2133	LA3778	78274	12548	11122	0.060245	0.232186	0.0251665	0.060125	0.0929595	0.00904929	0	6.64416
LA1269	LA1322	LA0107	47120	14914	13222	0.0601365	0.373871	0.0265122	0.0599442	0.0892893	0.00815177	0	7.35352
LA3124	LA1316	LA2964	46855	15901	14100	0.0600313	0.390353	0.0298797	0.0599185	0.0907527	0.00819208	0	7.3142
LA1269	LA1322	LA1358	40468	13398	11882	0.0599684	0.384498	0.0278112	0.0599395	0.0913927	0.00831488	0	7.2087
LA3124	LA1322	LA1777	74434	14240	12630	0.0599181	0.265241	0.0253015	0.0597816	0.0960686	0.00859591	0	6.95466
LA3124	LA1322	LA3778	78603	12690	11259	0.059752	0.23353	0.0283777	0.0598096	0.097313	0.00890633	0	6.71541
LA2172	LA1269	LA1360	24121	15803	14027	0.0595374	0.552909	0.026231	0.0597123	0.0958236	0.00932334	0	6.4046
SL2.50	LA0444	LA3778	38383	15042	13352	0.0595196	0.425206	0.0227126	0.0596785	0.0937341	0.00874417	0	6.82494
LA3475	LA1269	LA1782	140827	2250	1998	0.059322	0.0292814	-0.0153173	0.059665	0.13095	0.0198384	0.14	3.00755
LA2933	LA3475	LA4117	140689	1768	1570	0.059317	0.0231762	-0.0198795	0.0595382	0.147687	0.0216067	0.29	2.75554
LA3475	LA0436	LA4117	149463	1930	1714	0.0592755	0.0238003	-0.0136827	0.0591869	0.133596	0.0188702	0.11	3.13653
LA3124	LA0444	LA0716	37725	14670	13031	0.0591675	0.423394	0.0240603	0.0592258	0.0935106	0.00879812	0	6.73164
LA3475	LA1269	LA1316	100758	3180	2825	0.0591174	0.0562461	-0.0109368	0.0590207	0.13212	0.0188965	0.05	3.12336
SL2.50	LA1269	LA3778	171927	2295	2039	0.0590678	0.0245885	-0.00807834	0.0593969	0.128415	0.0189779	0.08	3.1298
LA2933	LA2172	LA1782	50162	12871	11436	0.0590365	0.326404	0.0263713	0.0589869	0.0955972	0.0094371	0	6.25054
LA1358	LA1360	LA0716	40799	9178	8155	0.0590204	0.298166	0.0220547	0.0589872	0.0951246	0.00937192	0	6.29404
LA0429	LA1316	LA0107	45944	14678	13042	0.0590188	0.376303	0.0249186	0.0589772	0.0895884	0.00796668	0	7.40299
SL2.50	LA0436	LA0444	132590	1858	1651	0.0589912	0.0257827	-0.0319533	0.0590175	0.154313	0.0222513	0.39	2.65231
LA0429	LA2133	LA1777	73217	13919	12370	0.058922	0.264195	0.0253876	0.0590049	0.0930224	0.008408	0	7.0177
LA3475	LA0436	LA1316	106352	2580	2293	0.058896	0.0438121	-0.0237413	0.0588939	0.137418	0.0208446	0.27	2.82537
LA3475	LA1322	LA1777	74130	14116	12546	0.0588853	0.264525	0.0260669	0.0588622	0.0939023	0.0087773	0	6.70619
LA3475	LA1322	LA3778	78229	12635	11234	0.0586954	0.233785	0.0249445	0.0587419	0.0987633	0.00903732	0	6.49993
LA2933	LA3475	LA2133	103011	2381	2117	0.0586928	0.0418384	-0.0522423	0.0583134	0.142039	0.021827	0.34	2.67162
LA0429	LA1269	LA2744	109058	2574	2289	0.0586058	0.0426875	-0.0101177	0.0587476	0.12204	0.017695	0.06	3.32001
LA4117	LA1316	LA1777	33196	18945	16851	0.0584982	0.518843	0.0236881	0.0587281	0.0882558	0.00795236	0	7.385
LA0436	LA1316	LA0107	45451	14460	12862	0.0584877	0.375441	0.028168	0.0583243	0.0884274	0.00820823	0	7.10559
LA3909	LA0444	LA3778	36271	13927	12392	0.0583229	0.420498	0.0242855	0.0581635	0.0949749	0.00926643	0	6.2768
LA0107	LA1358	LA0436	33984	11843	10539	0.0582611	0.397083	0.0251381	0.0581448	0.0928756	0.00836151	0	6.95387
LA3475	LA1316	LA0444	40364	13130	11685	0.0582309	0.380721	0.0261313	0.058112	0.0951417	0.00844188	0	6.88378
LA3475	LA0436	LA1777	166759	1909	1699	0.058204	0.0211778	-0.00242277	0.0582064	0.127457	0.0170988	0.02	3.40413
LA4117	LA1028	LA1777	28972	16495	14681	0.0581858	0.518321	0.0236559	0.0581621	0.085465	0.00811125	0	7.17055
LA3124	LA1589	LA3778	166879	2483	2210	0.0581717	0.0273529	-0.00753212	0.0585317	0.115868	0.0157903	0.02	3.70682
SL2.50	LA0436	LA1358	127666	1821	1621	0.0581058	0.0262532	-0.0289757	0.0578008	0.166213	0.0232933	0.56	2.48143
LA0444	LA2133	LA1777	35059	14953	13313	0.0580202	0.446364	0.0257061	0.0581316	0.0883781	0.00839574	0	6.92394
LA1269	LA1322	LA0444	41263	13221	11771	0.0580186	0.377209	0.0212392	0.0580754	0.0885785	0.00888974	0	6.53286
LA2933	LA1322	LA0716	74949	12162	10830	0.0579332	0.234754	0.0259467	0.0578481	0.087891	0.00885564	0	6.53234
LA3475	LA1589	LA2964	132149	2429	2163	0.0579268	0.0335817	-0.00869565	0.0578296	0.132333	0.0186839	0.1	3.09516
LA3124	LA1269	LA3778	163200	2420	2155	0.0579235	0.0272687	-0.0110891	0.0579408	0.125948	0.0175283	0.06	3.30556
SL2.50	LA1316	LA2964	48427	16552	14740	0.0579062	0.392529	0.0258674	0.0579547	0.091699	0.00833304	0	6.9548
LA1782	LA1269	LA1777	32036	19821	17652	0.0578817	0.53911	0.026678	0.0578374	0.0937317	0.00846848	0	6.82973
LA1782	SL2.50	LA0407	35399	22316	19874	0.057881	0.543763	0.0247397	0.0579182	0.0953902	0.00841654	0	6.88148
LA3909	LA2133	LA3778	77729	12255	10916	0.0577878	0.229643	0.0224258	0.0578278	0.0954477	0.00894368	0	6.46577
LA3475	LA0444	LA3778	36443	14099	12560	0.0577291	0.422475	0.0206419	0.0575846	0.0955404	0.00880267	0	6.54171
LA2933	LA3124	LA0407	162396	2016	1796	0.0577125	0.0229351	-0.0240113	0.0582195	0.13893	0.0218595	0.47	2.66335
LA2172	LA1322	LA1269	76519	5792	5160	0.0577064	0.125207	-0.00494505	0.0578073	0.119703	0.0153522	0.01	3.7654
LA3909	LA2133	LA2744	36519	14611	13018	0.0576568	0.430707	0.0207612	0.0576466	0.0993611	0.00906042	0	6.36247
LA1269	LA2744	LA3778	41227	12797	11402	0.057647	0.369868	0.0220791	0.0577213	0.0985357	0.00974503	0	5.92316
SL2.50	LA1269	LA1358	120487	2268	2021	0.0575892	0.0343736	-0.039886	0.0576302	0.135749	0.0200463	0.23	2.87486
SL2.50	LA1269	LA1777	165441	2508	2235	0.0575585	0.0278698	-0.0122924	0.0574116	0.122374	0.0164704	0.04	3.48575
LA3475	LA0436	LA1364	117636	2005	1787	0.0574895	0.0312284	-0.023867	0.0575225	0.14955	0.0220537	0.45	2.6083
LA0429	LA1269	LA2964	124755	2752	2453	0.0574448	0.0400508	-0.00418994	0.0573324	0.12701	0.0164116	0.02	3.49341
LA0436	LA2133	LA2744	36010	14437	12869	0.0574233	0.431265	0.0274269	0.0573494	0.0936839	0.00902938	0	6.35142
LA1589	LA1269	SL2.50	21590	4173	3720	0.0573926	0.267714	-0.0533898	0.0574517	0.162989	0.0280301	2.04	2.04965
LA1589	LA2744	LA3778	41885	13085	11672	0.0570748	0.371492	0.0175859	0.0570721	0.0948117	0.00963982	0	5.92046
LA3475	LA1269	LA2172	98083	3023	2697	0.056993	0.0551044	-0.0149047	0.0565692	0.12615	0.0197847	0.18	2.85923
SL2.50	LA1322	LA1364	35763	17998	16059	0.056934	0.487783	0.0241741	0.0569183	0.0951548	0.00964839	0	5.89926
LA1782	LA0444	LA1777	39211	10953	9773	0.0569333	0.345796	0.0247593	0.0567125	0.0871819	0.00853215	0	6.64692
LA0107	LA1358	LA0429	34358	11963	10675	0.0568955	0.397186	0.0271723	0.056907	0.0888437	0.00822767	0	6.91653
LA4117	LA1364	LA0407	38181	13868	12375	0.0568914	0.407348	0.0235908	0.0568426	0.0869483	0.00810207	0	7.01581
LA3475	LA1322	LA1364	33900	16947	15123	0.0568756	0.48613	0.0230076	0.0567801	0.094957	0.00953656	0	5.95394
LA3124	LA1028	LA2964	41577	13785	12305	0.0567267	0.385565	0.0233104	0.0567101	0.0890902	0.00872757	0	6.49781
SL2.50	LA1322	LA1777	77780	14945	13343	0.0566318	0.266697	0.0232247	0.0566179	0.088837	0.00853824	0	6.6311
LA2172	LA3909	LA1360	24401	16106	14386	0.0564082	0.555481	0.0258497	0.0565228	0.0892152	0.0085507	0	6.61032
LA1269	LA2133	LA2964	47872	15854	14163	0.0563347	0.385382	0.0200428	0.0562565	0.0885877	0.00862134	0	6.52526
LA0107	LA1028	LA0407	33353	15290	13664	0.056158	0.464699	0.0145284	0.0561368	0.0976631	0.00899638	0	6.23993
LA3124	LA1322	LA1364	34017	17011	15202	0.0561575	0.486381	0.0219554	0.0561121	0.0951181	0.00970949	0	5.7791
SL2.50	LA0444	LA0716	39193	15275	13654	0.0560337	0.424665	0.02635	0.0560168	0.0868001	0.00854251	0	6.55742
LA1269	LA1322	LA2964	47652	15893	14210	0.055908	0.387152	0.015645	0.0559385	0.0913056	0.00833512	0	6.71119
LA1028	LA1316	SL2.50	100326	822	735	0.0558767	0.0152822	-0.0532787	0.0565445	0.166062	0.0276198	1.93	2.04724
LA3475	LA3909	LA0444	128700	1803	1613	0.0556206	0.0258561	-0.0293638	0.0558689	0.141509	0.0213449	0.38	2.61744
LA1782	LA3475	LA0407	33801	21126	18900	0.0556139	0.542159	0.0255188	0.0555944	0.0893213	0.0084697	0	6.56392
LA0436	LA3909	LA0107	158268	285	255	0.0555556	0.00340033	-0.128405	0.0564821	0.22913	0.0457058	9.94	1.23578
LA0436	LA1322	LA2744	36054	14539	13009	0.0555394	0.433131	0.012053	0.0553834	0.0876635	0.00888318	0	6.23464
LA2172	LA2744	LA3778	38851	12033	10770	0.0553874	0.369854	0.0176926	0.0552738	0.0949783	0.00914223	0	6.04599
LA3909	LA1322	LA2744	36544	14674	13135	0.0553418	0.432132	0.0253221	0.0553333	0.0890954	0.00880508	0	6.28424
LA3124	LA1589	LA2964	128906	2875	2574	0.0552395	0.0405567	-0.0206322	0.0551558	0.117568	0.0174735	0.09	3.15654
LA2964	LA1360	LA0407	43594	12582	11265	0.0552271	0.353598	0.0228718	0.0551179	0.0877922	0.00884099	0	6.23436
LA0107	LA1358	SL2.50	36632	12674	11353	0.0549798	0.3961	0.0231523	0.0549772	0.0835202	0.00788785	0	6.96985
LA3124	LA1269	LA1782	137190	2613	2341	0.0549051	0.034852	-0.0122549	0.0551611	0.124515	0.0179135	0.12	3.0793
LA0107	LA1358	LA1322	32983	12134	10872	0.0548553	0.410902	0.0226595	0.0548981	0.0926252	0.00917812	0	5.98141
LA0429	LA1269	LA0716	158696	2358	2113	0.0547976	0.0274014	-0.00146535	0.0549138	0.107637	0.0157029	0.01	3.49705
LA2172	LA1322	LA3124	79257	5998	5375	0.0547789	0.125488	0	0.0548	0.114159	0.0146522	0	3.74006
LA3475	LA0444	LA0716	37522	14467	12970	0.0545614	0.422374	0.0218554	0.0544747	0.0842783	0.00869976	0	6.26163
LA1589	LA1269	LA0407	177406	1189	1066	0.0545455	0.0125514	-0.105065	0.0549913	0.195777	0.0423108	10.17	1.2997
LA1028	LA2133	LA4117	94191	4648	4170	0.0542073	0.0856042	0.00481956	0.0541853	0.104706	0.0129765	0	4.17567
LA1782	LA1589	LA1777	32527	20093	18031	0.0540867	0.53961	0.0212568	0.0541676	0.0931748	0.00872031	0	6.21166
SL2.50	LA1028	LA2964	42529	14157	12711	0.0538187	0.387164	0.0172838	0.0538008	0.0884479	0.00897465	0	5.99475
LA0429	LA2133	LA1364	33503	16567	14876	0.0537799	0.484141	0.0129026	0.0535876	0.0911761	0.00981815	0	5.45801
LA3475	LA1028	LA0107	40920	12826	11521	0.0536	0.373037	0.0210853	0.0536594	0.0891034	0.00924064	0	5.80689
LA3124	LA0436	LA1028	102166	1317	1183	0.0536	0.0238855	-0.0491946	0.0533639	0.162515	0.0265352	2.14	2.01106
LA1782	LA0436	LA1777	32260	19863	17846	0.0534886	0.538939	0.0217725	0.0534241	0.0889212	0.00857818	0	6.22791
LA1358	LA1322	LA1777	35811	15010	13486	0.0534812	0.443124	0.0236982	0.0535991	0.0900879	0.0085852	0	6.24321
LA3124	LA0436	LA1316	117195	1577	1417	0.0534402	0.0249108	-0.0374954	0.0531954	0.140393	0.0246873	1.37	2.15477
LA0107	LA1358	LA3475	34652	12042	10822	0.053359	0.397524	0.0241723	0.0534291	0.0848416	0.00787322	0	6.78618
LA3909	LA1316	LA2964	46399	15517	13947	0.0532854	0.388384	0.0217579	0.0532523	0.0870885	0.00842916	0	6.31763
LA0429	LA1028	LA0107	40586	12671	11390	0.0532397	0.372191	0.0156751	0.0532911	0.0845813	0.00906519	0	5.87865
LA0429	LA1316	LA0444	40174	12993	11682	0.0531307	0.380499	0.0205304	0.0531743	0.0892462	0.00828283	0	6.41982
LA1589	LA2133	LA2744	36630	14511	13047	0.0531243	0.429333	0.0187274	0.0531108	0.0848626	0.00911188	0	5.82875
LA0436	LA2133	LA1364	33129	16303	14661	0.0530293	0.48311	0.0132321	0.0531193	0.0918947	0.00993833	0	5.3449
LA0107	LA1358	LA1269	33630	11742	10562	0.0529053	0.398756	0.0187079	0.0529475	0.0857996	0.00835535	0	6.33696
LA3124	LA0436	LA1777	178143	1256	1130	0.052808	0.0132167	-0.0566038	0.0531032	0.14926	0.0259666	2.16	2.04506
LA2172	LA1316	LA0716	120684	4159	3742	0.0527781	0.0614457	-0.00446914	0.0526925	0.106454	0.0135594	0.01	3.88604
LA1358	LA1364	LA0716	44721	8401	7561	0.052625	0.263039	0.0171753	0.0524674	0.0853209	0.00969872	0	5.40973
LA3909	LA0444	LA0716	37389	14324	12893	0.0525774	0.421277	0.0204082	0.0525454	0.0883874	0.00883589	0	5.94682
LA1316	LA1322	LA1358	88105	4887	4399	0.0525522	0.0953476	-0.00130224	0.0526668	0.105257	0.0136817	0.01	3.84942
LA2933	LA1028	LA0444	34527	10808	9729	0.0525393	0.372966	0.00895335	0.0523173	0.0889328	0.010135	0	5.16205
LA2172	LA3475	LA1360	24637	16290	14668	0.0523936	0.556849	0.0157071	0.0523912	0.0878731	0.00869082	0	6.02834
LA1316	LA1364	LA3778	46861	11924	10737	0.0523807	0.325954	0.0152016	0.0523133	0.0895068	0.00947147	0	5.52325
LA3124	LA0436	LA0107	146622	1216	1095	0.0523583	0.015517	-0.0294406	0.052059	0.135766	0.0223273	1	2.33163
LA3909	LA1322	LA3778	77442	12239	11022	0.0523193	0.230986	0.0197547	0.0523481	0.0903444	0.0088614	0	5.90743
LA0429	LA2744	LA0716	42841	13407	12075	0.0522722	0.372964	0.0173958	0.0522727	0.0934521	0.00925598	0	5.64745
LA1589	LA1316	LA0107	46080	14470	13034	0.0522106	0.373777	0.0210491	0.052069	0.0845993	0.00839179	0	6.20476
LA2933	LA2964	LA3778	40208	16066	14475	0.0520939	0.431681	0.0178591	0.0521369	0.0879305	0.00818281	0	6.37152
SL2.50	LA0436	LA2744	124732	1910	1721	0.0520518	0.028287	-0.0284401	0.0516686	0.125318	0.0213342	0.69	2.42187
LA0107	LA0444	LA0429	35227	11166	10062	0.0520068	0.376016	0.0189149	0.0518717	0.0850063	0.00870164	0	5.96114
LA1782	LA1358	LA3778	40367	10469	9435	0.0519494	0.330242	0.0114114	0.0519137	0.0871814	0.00963481	0	5.38813
LA3475	LA3909	LA2744	121315	1890	1704	0.0517529	0.0287729	-0.0274056	0.0509792	0.126589	0.020803	0.61	2.45057
LA3475	LA1589	LA2133	107200	3474	3133	0.0516119	0.0580544	-0.0242974	0.0520992	0.115983	0.0201728	0.61	2.58264
LA3909	LA1028	LA2964	41384	13534	12207	0.051552	0.383479	0.0160823	0.0514891	0.0845416	0.00916958	0	5.61521
SL2.50	LA1269	LA1316	102978	3414	3080	0.0514321	0.0593211	-0.0154025	0.0513509	0.125139	0.0191456	0.26	2.68213
LA0436	LA2133	LA1777	72736	13629	12297	0.051377	0.262776	0.0175988	0.0514578	0.0824617	0.00849868	0	6.0548
LA1589	LA2133	LA1364	33723	16443	14846	0.0510403	0.48128	0.0154606	0.0510489	0.0860827	0.0101098	0	5.04945
LA1589	LA2133	LA3778	77998	12155	10975	0.051016	0.22872	0.0142628	0.0510109	0.0869311	0.00952273	0	5.35675
SL2.50	LA1316	LA3778	78311	12543	11332	0.0507225	0.233643	0.0103855	0.0506956	0.0822361	0.00867736	0	5.84229
LA1269	LA2133	LA3778	76351	11883	10736	0.0507096	0.228544	0.0154229	0.0506949	0.0881459	0.00964538	0	5.25587
LA0107	LA0444	LA0436	34701	11026	9965	0.0505455	0.376912	0.0169215	0.0504915	0.0869245	0.00878131	0	5.74988
SL2.50	LA1358	LA3778	38976	14843	13415	0.0505344	0.420293	0.0195858	0.0506083	0.0843417	0.00869549	0	5.82006
LA3475	LA1269	LA1358	118389	2066	1868	0.0503305	0.0321608	-0.0217663	0.0503752	0.140089	0.0194346	0.45	2.59204
LA0107	LA0444	LA1589	35119	11189	10119	0.0502159	0.377621	0.0139809	0.0501746	0.0816743	0.00907304	0	5.53008
LA1269	LA1316	LA0107	45181	14165	12813	0.0501149	0.373869	0.0189712	0.0501026	0.0868751	0.00834583	0	6.00331
LA2964	LA1322	LA1777	40749	17740	16049	0.0500459	0.453312	0.0159451	0.0498972	0.0837796	0.00807079	0	6.18244
LA0107	LA1360	LA0716	42982	10950	9907	0.0500072	0.326713	0.011966	0.0499084	0.0895766	0.00961959	0	5.18821
LA1269	LA2133	LA2744	36021	14159	12811	0.0499815	0.428156	0.00974817	0.0499362	0.0856455	0.00908351	0	5.49746
LA0436	LA1316	LA0444	39780	12733	11523	0.0498846	0.378787	0.0199946	0.0497103	0.0804734	0.00851181	0	5.84015
LA2172	LA1322	LA2933	76194	5567	5038	0.0498821	0.122179	-0.00209324	0.0500526	0.109187	0.0150011	0.04	3.3366
LA0436	LA1028	LA0107	40463	12542	11351	0.0498472	0.371263	0.0129015	0.0496567	0.082647	0.00908129	0	5.46803
LA3124	LA1589	LA2744	112931	2654	2402	0.0498418	0.0428522	-0.0122381	0.0498308	0.120016	0.0167144	0.18	2.98131
LA2933	LA3124	LA1028	86405	1919	1737	0.0497812	0.0405947	-0.0246073	0.049446	0.142058	0.021692	1.07	2.27946
LA0429	LA2133	LA0716	77807	12455	11274	0.0497703	0.2337	0.0146989	0.0498048	0.0790136	0.00837379	0	5.9477
LA3124	LA1316	LA2744	35274	14231	12882	0.0497547	0.434594	0.0137741	0.0496362	0.08691	0.00892855	0	5.55926
LA1358	LA1364	LA0407	43098	9222	8348	0.0497439	0.289609	0.0172403	0.0497721	0.0900976	0.00975433	0	5.10256
SL2.50	LA0429	LA2172	108942	2629	2380	0.0497105	0.0439575	-0.0215691	0.0494839	0.121278	0.0202686	0.71	2.44141
LA2933	LA1316	LA0407	70213	13470	12195	0.0496786	0.267684	0.0125438	0.049627	0.0821056	0.00960987	0	5.16417
SL2.50	LA1269	LA2172	99749	3235	2929	0.0496431	0.0581987	-0.0242826	0.0492884	0.117092	0.0191898	0.56	2.56847
SL2.50	LA1316	LA2744	36520	14857	13454	0.0495567	0.436689	0.0134823	0.049491	0.0822953	0.00881838	0	5.61225
LA0107	LA0444	LA2933	34659	10658	9653	0.0494806	0.369492	0.0148801	0.049377	0.0839319	0.00887746	0	5.56206
LA2744	LA1360	LA0407	44730	8784	7957	0.0493997	0.27234	0.0128976	0.0496802	0.100063	0.0104296	0	4.76338
LA1269	LA1322	LA2744	35989	14246	12906	0.0493518	0.430022	0.0124912	0.0492003	0.0800436	0.00890112	0	5.52742
LA1782	LA2964	LA3778	46298	12116	10977	0.0493223	0.332795	0.0166123	0.0493423	0.0821378	0.00867466	0	5.6881
SL2.50	LA1316	LA1358	41319	13831	12531	0.0493134	0.389504	0.0149562	0.0492838	0.0851249	0.00857448	0	5.74773
LA3475	LA0436	LA1028	93269	2203	1996	0.0492975	0.0430808	-0.0418888	0.0491513	0.124972	0.0215739	1.21	2.27828
LA1322	LA1360	LA0716	54317	11149	10102	0.0492683	0.281217	0.0131347	0.0491461	0.086341	0.00948103	0	5.18362
LA0107	LA1364	LA0716	46643	10243	9283	0.0491652	0.295093	0.00703189	0.0491371	0.088917	0.00959578	0	5.1207
LA0107	LA0444	LA1269	34368	10991	9962	0.0491099	0.378753	0.0104829	0.0491773	0.0834191	0.00891875	0	5.51392
LA3909	LA1322	LA1777	73509	13744	12458	0.0490802	0.262779	0.0186635	0.04913	0.078984	0.00821805	0	5.9783
LA1782	LA0429	LA1777	32282	19971	18112	0.0488144	0.541221	0.0173131	0.0489252	0.0806291	0.00830838	0	5.88866
LA1028	LA2133	LA2744	73347	4589	4162	0.0487944	0.106592	0.0025433	0.0489444	0.0981183	0.0138017	0	3.54626
LA0436	LA2744	LA0716	42663	13164	11940	0.0487572	0.370446	0.00819464	0.0487208	0.0853299	0.00963764	0	5.05527
LA2744	LA1364	LA0716	49719	7300	6622	0.0486999	0.218758	0.0109227	0.0485721	0.0979561	0.0109746	0	4.42587
LA3124	LA1269	LA1358	114991	2432	2207	0.0485018	0.0387779	-0.0297511	0.0488573	0.123386	0.0185455	0.42	2.63446
LA3124	LA1269	LA2133	101643	3941	3577	0.0484171	0.0688708	-0.0158284	0.0484629	0.127602	0.018056	0.42	2.68403
LA1269	LA1322	LA1364	33057	16133	14644	0.0483803	0.482141	0.00659428	0.0483272	0.0860698	0.0100595	0	4.80416
LA1589	LA1316	LA0444	40247	12719	11548	0.0482548	0.376151	0.0157484	0.0482666	0.0818152	0.00854152	0	5.65083
LA3475	LA1269	LA1364	112196	2407	2186	0.0481167	0.0393273	-0.0179886	0.0482778	0.121341	0.0198129	0.65	2.43669
LA0436	LA2133	LA0716	77165	12221	11100	0.0480683	0.232082	0.0138637	0.0480643	0.0816408	0.00894836	0	5.3713
SL2.50	LA1269	LA1782	144312	2426	2204	0.0479482	0.0310859	-0.0238532	0.0481129	0.124453	0.0196503	0.85	2.44845
LA3475	LA1589	LA1782	142723	2273	2066	0.0477068	0.0295046	-0.0230941	0.04745	0.108489	0.0179839	0.47	2.63847
LA1782	SL2.50	LA1777	34260	21200	19279	0.0474567	0.541605	0.0192798	0.0474297	0.0806121	0.00843449	0	5.62331
LA3909	LA1322	LA1364	33582	16421	14934	0.0474247	0.482853	0.0131759	0.0475133	0.0858167	0.00962532	0	4.93628
LA0429	LA1322	LA0716	77569	12497	11369	0.0472639	0.235284	0.0131606	0.0473982	0.0783031	0.00823657	0	5.75461
LA1028	LA1322	LA2744	74221	4523	4115	0.0472332	0.104249	-0.00525509	0.0472911	0.092037	0.0131669	0.02	3.59165
LA2172	LA2744	LA0716	40168	12176	11078	0.0472177	0.366655	0.00984205	0.0473062	0.0799148	0.00881094	0	5.36903
SL2.50	LA1028	LA1358	36505	11938	10863	0.0471471	0.384464	0.0113176	0.0471641	0.0829556	0.00946016	0	4.98555
LA2172	LA3124	LA1360	24778	16272	14808	0.0471042	0.556411	0.0150381	0.0472472	0.0776207	0.00869223	0	5.43557
LA1316	LA1322	LA1364	82184	5674	5164	0.0470567	0.11651	0.00195163	0.0469936	0.107089	0.013097	0	3.58811
LA1782	LA0107	LA3778	45758	11634	10593	0.0468349	0.32694	0.0129815	0.0467097	0.0852203	0.00905544	0	5.15819
LA0444	LA1360	LA0407	38990	9871	8988	0.0468211	0.326004	0.0074702	0.0467452	0.0857143	0.0102593	0	4.55635
LA1358	LA0107	LA4117	22449	10995	10012	0.0467939	0.483409	0.00951144	0.0466842	0.0810476	0.00968109	0	4.8222
LA0444	LA1316	LA0407	34649	14867	13541	0.046677	0.450513	0.0167849	0.0468263	0.0781267	0.00839347	0	5.57889
LA3909	LA1316	LA2744	34891	13919	12679	0.04662	0.432565	0.0122839	0.0468058	0.085347	0.0091232	0	5.13042
LA1782	LA3475	LA1777	32845	20166	18370	0.0466058	0.539864	0.0173935	0.0465874	0.0778769	0.00848925	0	5.48781
LA1028	LA1322	LA1360	64933	5233	4768	0.0464954	0.133464	-0.00731475	0.0465127	0.090787	0.0130536	0.03	3.5632
LA3124	LA1269	LA1360	97318	2870	2615	0.0464904	0.0533545	-0.0145228	0.0465633	0.116166	0.0172971	0.36	2.69197
LA1782	LA0107	LA0716	46874	11946	10886	0.0464261	0.327547	0.010745	0.0464109	0.0806317	0.00908157	0	5.11045
SL2.50	LA1316	LA1777	73918	14036	12792	0.0463695	0.266293	0.0154705	0.046444	0.0801758	0.00868187	0	5.34955
LA3124	LA2964	LA3778	42408	16702	15226	0.046229	0.429509	0.0142502	0.0461469	0.0762099	0.00796863	0	5.79107
SL2.50	LA0436	LA1782	152029	1921	1752	0.0460114	0.0235899	-0.0277953	0.0460089	0.123411	0.0205223	1.2	2.2419
LA0429	LA1589	LA2964	126725	2752	2510	0.0459901	0.0398676	-0.0199515	0.0460659	0.114302	0.0174905	0.47	2.63376
LA3475	LA1269	LA1360	100674	2408	2197	0.0458198	0.0437409	-0.0162866	0.0458552	0.11372	0.0176659	0.43	2.5957
LA2933	LA2964	LA0716	41442	16493	15051	0.0457139	0.432192	0.0155835	0.0457123	0.0761503	0.00788292	0	5.79891
LA2744	LA1360	LA0716	46238	7853	7167	0.0456724	0.245192	0.00598881	0.0455904	0.0838315	0.0105339	0	4.32797
LA1589	LA2133	LA0407	75738	14241	12999	0.0455947	0.264523	0.0108734	0.0455531	0.076	0.00928047	0	4.90849
LA3475	LA1028	LA0444	35925	11269	10289	0.0454588	0.375033	0.00528942	0.0453381	0.0822256	0.00952693	0	4.75894
LA2933	LA1316	LA0716	72943	11594	10586	0.0454463	0.233172	0.00996583	0.0454623	0.0763967	0.00866023	0	5.24955
LA0429	LA2172	LA1782	51657	13239	12089	0.0454043	0.328999	0.0127425	0.045307	0.0764111	0.00852045	0	5.31744
LA0107	LA2964	LA0436	38325	15507	14160	0.045404	0.436331	0.0161827	0.0453747	0.0725088	0.00796647	0	5.69571
SL2.50	LA1269	LA1360	102996	2630	2402	0.04531	0.0465805	-0.0233042	0.0451708	0.121706	0.0176363	0.45	2.56124
LA3124	LA1589	LA1782	139396	2655	2425	0.0452756	0.0351615	-0.0203494	0.0450208	0.105609	0.0166602	0.4	2.7023
LA2133	LA1360	LA0716	54324	11008	10055	0.0452452	0.279398	0.0049624	0.0451257	0.0855026	0.00957006	0	4.7153
LA2964	LA1316	LA0407	40268	17674	16145	0.0452113	0.456477	0.0141899	0.045314	0.0762645	0.00823985	0	5.49937
LA0436	LA3909	LA4117	172630	301	275	0.0451389	0.00332552	-0.115578	0.045149	0.206287	0.0458355	15.54	0.985023
LA1589	LA1322	LA0407	75668	14310	13074	0.0451358	0.26573	0.0154482	0.0453287	0.0864403	0.00882691	0	5.13528
LA3124	LA1269	LA1777	157398	2678	2447	0.0450732	0.031534	-0.0126328	0.0449489	0.0989011	0.0160828	0.3	2.79485
LA0107	LA2964	LA1028	32580	13359	12208	0.045019	0.439696	0.0102146	0.0449302	0.0738595	0.00832153	0	5.39927
LA1358	LA0107	LA2964	14263	12961	11845	0.0449891	0.634928	0.00331923	0.044968	0.0846281	0.0106181	0	4.23506
LA1358	LA2964	LA1782	20594	12487	11412	0.044981	0.537141	0.011572	0.0449068	0.0816343	0.00948215	0	4.73592
SL2.50	LA0436	LA2964	141032	2033	1858	0.0449756	0.0268487	-0.0316543	0.0451537	0.12315	0.0215631	1.58	2.09403
LA0107	LA1269	LA0407	37961	17998	16451	0.044907	0.475749	0.0113598	0.0447867	0.0748946	0.00871444	0	5.13937
LA2744	LA1322	LA1777	40209	13730	12551	0.0448613	0.395262	0.0101763	0.045003	0.0768063	0.00886678	0	5.07546
LA3124	LA1028	LA2744	31302	12388	11325	0.0448277	0.431028	0.013062	0.0447467	0.0806295	0.00946737	0	4.72641
LA0436	LA1322	LA0716	77020	12259	11214	0.0445192	0.233578	0.00725215	0.0445136	0.0792735	0.0087077	0	5.11198
LA1269	LA1316	LA0444	39514	12541	11473	0.0444741	0.378007	0.0128406	0.044493	0.0811982	0.00853647	0	5.21211
LA1269	LA1322	LA3778	76075	11879	10868	0.0444454	0.230182	0.0110796	0.0445017	0.0820137	0.00928276	0	4.79402
SL2.50	LA2964	LA3778	44281	17545	16054	0.0443763	0.43142	0.0146221	0.0443536	0.0768317	0.00784216	0	5.65579
SL2.50	LA0429	LA1028	96320	2263	2072	0.04406	0.0430679	-0.0404087	0.0440886	0.118062	0.0209599	1.74	2.10347
LA1782	LA1358	LA0716	41635	10760	9852	0.044052	0.331132	0.00269323	0.0439713	0.0852781	0.00937305	0	4.69125
LA0107	LA2964	LA0429	38855	15611	14299	0.0438649	0.43496	0.0118262	0.0438237	0.0749992	0.00790155	0	5.54622
LA1028	LA1322	LA4117	95062	4552	4171	0.0436776	0.0840488	-0.00126839	0.0437469	0.0955892	0.0125779	0.02	3.47808
LA1589	LA1028	LA0107	40678	12474	11430	0.0436747	0.370134	0.00942208	0.0437811	0.0799015	0.00929403	0	4.71067
LA1322	LA2133	LA2933	103022	3188	2922	0.0435352	0.0559872	-0.0683536	0.0431056	0.209077	0.038237	12.53	1.12733
LA1322	LA1364	LA0716	49895	12465	11425	0.0435329	0.323779	0.00780795	0.0434873	0.080129	0.00945566	0	4.59907
LA2933	LA2172	LA1358	36597	12051	11047	0.043467	0.386934	0.00893987	0.0435648	0.074918	0.00843459	0	5.16501
LA2964	LA1360	LA0716	45033	11215	10282	0.0434014	0.323117	0.00525276	0.043587	0.0792291	0.00911004	0	4.7845
SL2.50	LA1028	LA2744	32164	12737	11678	0.043375	0.431521	0.00639047	0.0435528	0.0802639	0.00945116	0	4.6082
LA2933	LA3124	LA2172	96104	2177	1996	0.0433741	0.0416147	-0.033744	0.0434606	0.123805	0.0207396	1.63	2.09554
LA3475	LA2964	LA3778	42258	16582	15205	0.0433196	0.429293	0.0141033	0.0433037	0.0749525	0.00793338	0	5.45842
LA1269	LA1322	LA1777	72417	13416	12302	0.043316	0.262068	0.0117647	0.0434491	0.0733203	0.00873257	0	4.97552
LA3124	LA1316	LA0407	73550	14090	12924	0.0431628	0.268625	0.00941635	0.0432792	0.0813011	0.00918042	0	4.71429
LA2964	LA1028	LA0407	35689	15569	14287	0.0429394	0.455504	0.0121726	0.0430685	0.076461	0.00837581	0	5.14201
LA0107	LA2964	LA1316	36503	15287	14029	0.0429117	0.445403	0.0134176	0.0430311	0.0697429	0.00779083	0	5.5233
LA3909	LA1269	LA2964	125665	2633	2417	0.0427723	0.0386337	-0.0279104	0.0429343	0.107551	0.0166434	0.45	2.57965
LA2964	LA1364	LA0716	48222	10493	9633	0.0427308	0.294464	0.00831812	0.042772	0.0751959	0.00900748	0	4.74849
LA1028	LA2133	LA3778	114494	4032	3702	0.0426687	0.0632752	-0.0155152	0.0426262	0.0980509	0.0145431	0.18	2.93103
LA3124	LA1269	LA1322	102025	3924	3604	0.042508	0.0687156	-0.0309	0.0428983	0.107619	0.0165124	0.46	2.59794
LA0436	LA1269	LA0716	158069	2272	2087	0.0424409	0.0268365	-0.0147847	0.042522	0.1006	0.0166672	0.46	2.55125
LA2933	LA2172	LA0107	42254	13264	12184	0.0424395	0.375883	0.00326641	0.0424704	0.0762698	0.00868444	0	4.8904
LA2133	LA1364	LA0716	49921	12424	11414	0.0423693	0.323188	0.00889422	0.0425747	0.0824956	0.00964626	0	4.4136
LA1028	LA1269	LA1360	22473	14160	13009	0.0423645	0.547299	0.000723564	0.0425377	0.0822036	0.0097159	0	4.37815
LA1269	LA1028	LA0107	40301	12320	11319	0.0423453	0.369706	0.0072548	0.0424416	0.0747231	0.00917058	0	4.62801
LA2933	LA1360	LA0407	51327	12120	11136	0.0423117	0.311814	0.00238795	0.0422397	0.0787582	0.0105235	0	4.01385
SL2.50	LA1028	LA3778	67714	10546	9690	0.0423008	0.230085	0.00752103	0.0423992	0.0772603	0.0093904	0	4.51516
LA0436	LA2172	LA1782	51385	13050	11994	0.0421658	0.327677	0.00744713	0.0421057	0.0740542	0.00895869	0	4.69998
LA3124	LA2172	LA4117	52435	13662	12557	0.042145	0.333346	0.0138575	0.0419571	0.0735089	0.00805588	0	5.20825
LA3475	LA1316	LA0407	72945	13967	12839	0.0420801	0.268729	0.00439836	0.0421431	0.0749839	0.00941099	0	4.47808
SL2.50	LA1360	LA1777	54662	12776	11745	0.0420456	0.309675	0.00539084	0.0420862	0.0820845	0.0100487	0	4.18822
LA2933	LA1358	LA0716	36968	13852	12735	0.042013	0.418331	0.00952529	0.0420246	0.0745342	0.00866495	0	4.84995
LA4117	LA2744	LA3778	38701	11092	10202	0.0417958	0.35493	0.00833076	0.0418941	0.0764396	0.0090403	0	4.63415
LA0429	LA1028	LA0444	35580	11116	10225	0.0417506	0.374923	-0.00115693	0.0418397	0.0792089	0.0096288	0.01	4.34527
LA0429	LA1589	LA2744	110940	2571	2365	0.0417342	0.0425973	-0.0246009	0.0418312	0.10426	0.0175189	1.03	2.38778
LA1589	LA1269	LA0716	178229	975	897	0.0416667	0.0103942	-0.0530491	0.0416706	0.145903	0.0273645	6.19	1.5228
LA0429	LA1589	LA0716	162134	2388	2197	0.0416576	0.0275014	-0.0224881	0.0418412	0.102735	0.0155099	0.39	2.69771
LA1028	LA1316	LA0407	146429	703	647	0.0414815	0.00913526	-0.0713178	0.0411553	0.146115	0.0282474	7.16	1.45696
LA3909	LA1589	LA4117	140607	2594	2388	0.0413489	0.0342196	-0.0368041	0.0411174	0.102686	0.0181064	1.07	2.27088
SL2.50	LA1028	LA1777	64308	11920	10975	0.0412754	0.262548	0.00389648	0.0413095	0.0745347	0.00888883	0	4.64735
LA3475	LA2172	LA4117	52327	13603	12526	0.0412186	0.33304	0.00540584	0.0412596	0.0717022	0.00839801	0	4.91302
SL2.50	LA1589	LA1777	169633	2516	2317	0.0411753	0.0277017	-0.0322307	0.0410334	0.111587	0.0185362	1.32	2.21369
LA0436	LA1269	LA2964	124454	2618	2411	0.0411613	0.0388391	-0.024192	0.0413526	0.104938	0.0171256	0.84	2.41466
LA1782	LA1358	LA0407	40232	11656	10735	0.0411326	0.357552	0.00585691	0.0411323	0.0792084	0.00902611	0	4.55703
LA1782	LA0107	LA0407	45852	13083	12051	0.0410599	0.35407	0.00751388	0.0408546	0.0821912	0.00945931	0	4.31898
LA0436	LA3909	LA1322	134622	330	304	0.0410095	0.00468741	-0.101754	0.040764	0.196429	0.0431097	16.49	0.945587
SL2.50	LA0436	LA3778	180775	1791	1650	0.0409765	0.0186792	-0.031746	0.0411849	0.113848	0.0194905	1.65	2.11308
SL2.50	LA1316	LA1364	33931	16864	15537	0.0409555	0.488467	0.00809051	0.0410406	0.0790657	0.00931652	0	4.40514
SL2.50	LA1589	LA1782	147083	2480	2285	0.0409234	0.0313801	-0.025722	0.0411085	0.121262	0.0173667	1	2.36709
LA2933	LA3475	LA1322	103557	2356	2171	0.0408659	0.0418841	-0.0456573	0.0408512	0.130917	0.0217036	2.95	1.88224
LA1316	LA2133	LA2744	83598	5112	4712	0.0407166	0.105157	-0.00622914	0.0405202	0.0900708	0.0124579	0.08	3.25257
LA1269	LA2133	LA0407	74162	13876	12795	0.0405309	0.264507	0.00245525	0.040815	0.0743087	0.00937921	0	4.35164
LA1589	LA2133	LA0716	78555	12339	11379	0.0404756	0.231909	0.00716753	0.0401845	0.0749589	0.00876885	0	4.58265
LA0107	LA1589	LA0407	38734	18337	16911	0.0404562	0.47644	0.00715324	0.0405002	0.072667	0.00871628	0	4.6465
LA3475	LA0436	LA1782	146452	1840	1697	0.0404297	0.0235817	-0.0352873	0.0406086	0.110524	0.0194317	1.91	2.08981
LA2933	LA3475	LA1777	157281	1738	1603	0.0404071	0.0208004	-0.0461066	0.0404923	0.134904	0.0223809	3.35	1.80924
LA2933	LA1028	LA0407	61984	11539	10643	0.0403931	0.263551	0.00310584	0.0404386	0.0773621	0.0103742	0	3.89801
LA1777	LA0407	LA2933	103545	5896	5439	0.0403176	0.0986682	-0.0118606	0.040434	0.0888387	0.0141366	0.11	2.86023
LA2933	LA4117	LA3778	34254	17429	16079	0.0402889	0.494495	0.00892005	0.04012	0.0723013	0.00799099	0	5.02065
LA3124	LA0107	LA3778	39981	16282	15022	0.0402504	0.439139	0.00781471	0.0402818	0.0765591	0.00905693	0	4.44762
LA1782	LA0107	LA1777	44650	12711	11731	0.0400949	0.35376	0.00565072	0.0401346	0.074559	0.00948584	0	4.231
LA2933	LA3475	LA1316	99623	2197	2028	0.04	0.0406845	-0.0566784	0.0400849	0.142634	0.022222	3.51	1.80384
SL2.50	LA0429	LA1316	113016	2722	2513	0.0399236	0.0442702	-0.0271413	0.0397896	0.128913	0.0194996	2.01	2.04054
LA0429	LA1316	LA0407	72618	13816	12757	0.0398525	0.267897	0.00458289	0.0397782	0.0808475	0.00867097	0	4.58752
LA0107	LA1364	LA0407	45323	11195	10339	0.0397511	0.32209	0.00432736	0.0397859	0.0728625	0.00959262	0	4.14756
LA3909	LA1028	LA2744	31149	12139	11212	0.0396985	0.428459	-0.000637233	0.0395814	0.0736798	0.00986966	0.01	4.01041
LA2933	LA1028	LA0716	65166	10055	9288	0.0396526	0.228887	0.00664081	0.0397664	0.078919	0.00928702	0	4.28194
LA0107	LA0444	LA2172	32509	10063	9304	0.0391904	0.373333	0.00242915	0.0391899	0.0770388	0.00981715	0	3.99198
LA3475	LA0436	LA1358	123532	1724	1594	0.0391802	0.0261569	-0.0287966	0.03924	0.117776	0.0204884	2.8	1.91523
SL2.50	LA0429	LA1322	118951	2923	2703	0.0391042	0.0451608	-0.0482023	0.0388298	0.108129	0.0198287	2.39	1.95826
LA1028	LA1322	LA1777	111027	4398	4067	0.0391022	0.0708416	-0.00884715	0.0393295	0.0931873	0.0131731	0.1	2.98558
LA3909	LA2964	LA3778	41970	16283	15060	0.0390199	0.427523	0.00424128	0.0389601	0.0741352	0.00817194	0	4.76754
LA3475	LA0429	LA1316	107814	2611	2415	0.0389972	0.0445409	-0.0300412	0.0389269	0.107475	0.0198228	2.35	1.96374
LA3124	LA0429	LA2172	116646	1529	1415	0.0387228	0.0246174	-0.0515604	0.0389467	0.126829	0.0251372	6.53	1.54936
LA1589	LA1322	LA0716	78292	12354	11435	0.0386313	0.23304	0.00864318	0.0386878	0.0729693	0.00833296	0	4.64275
LA1269	LA1322	LA0407	74125	13946	12910	0.0385761	0.265951	0.00444477	0.0387087	0.0702806	0.00900722	0	4.29752
LA1589	LA2744	LA0716	43198	13142	12167	0.0385238	0.369437	0.00171801	0.0387208	0.0703036	0.00919371	0	4.21166
LA1028	LA1322	LA3778	115489	3982	3687	0.0384666	0.0622696	-0.0112012	0.0385552	0.0935745	0.0140477	0.28	2.74458
SL2.50	LA0107	LA3778	41953	17113	15846	0.0384417	0.43997	0.00434042	0.0384249	0.0748625	0.00897754	0	4.28011
LA2172	LA2964	LA0716	40533	15452	14310	0.0383711	0.423387	0.0105366	0.0383541	0.0659989	0.0077424	0	4.95378
LA2933	LA2172	LA0444	36938	11777	10910	0.0382157	0.380495	0.000982757	0.0381672	0.0784745	0.00972886	0	3.92309
LA0429	LA2964	LA0716	42773	16873	15635	0.0380829	0.431822	0.00911268	0.0379407	0.0706839	0.0077842	0	4.87406
SL2.50	LA1589	LA2133	111345	3817	3537	0.0380745	0.061955	-0.0415392	0.0382186	0.116602	0.0199874	2.65	1.91213
LA1322	LA2133	LA1360	101782	2265	2099	0.0380385	0.0411132	-0.0373789	0.0382671	0.110833	0.0200097	3.05	1.91242
LA0436	LA3909	LA0444	149907	273	253	0.0380228	0.00349657	-0.134694	0.0373566	0.225108	0.0474007	20.68	0.788102
LA3909	LA1269	LA4117	138211	2554	2367	0.0380004	0.0343809	-0.033799	0.0380935	0.105852	0.0183973	1.98	2.0706
LA1782	LA1322	LA3778	35336	17309	16044	0.0379276	0.485565	0.00556646	0.0380001	0.065349	0.00818537	0	4.64245
LA3124	LA0429	LA1322	126009	1711	1586	0.0379133	0.0254977	-0.0613134	0.0383791	0.156089	0.0244958	5.99	1.56676
LA0436	LA1269	LA2744	108777	2426	2249	0.037861	0.0412069	-0.0464058	0.0379068	0.110861	0.018446	1.94	2.05502
LA1782	LA2133	LA3778	35482	17288	16030	0.0377574	0.484273	0.00796256	0.0376414	0.0664223	0.00827777	0	4.54728
LA0444	LA1028	LA0407	30373	13038	12091	0.0376855	0.452758	-0.000122614	0.0376511	0.0737512	0.00930106	0.01	4.04804
LA2933	LA3475	LA0407	161814	1887	1750	0.0376684	0.0219823	-0.0530568	0.0378819	0.120736	0.0225026	4.47	1.68345
LA2172	LA2964	LA3778	39216	14917	13840	0.0374518	0.423065	0.0106222	0.0374832	0.0650061	0.00786585	0	4.76531
LA0436	LA1028	LA0444	35512	11002	10208	0.0374352	0.373929	0.000572947	0.0374384	0.0754649	0.00970753	0	3.85663
LA3124	LA1316	LA0716	76065	12098	11225	0.0374309	0.234666	0.00962068	0.0375409	0.0684441	0.00827626	0	4.53597
LA2172	LA1358	LA0716	36065	12997	12063	0.0372706	0.40998	0.00771971	0.0372913	0.0670183	0.00837608	0	4.45212
LA1269	LA2133	LA0716	76772	11997	11138	0.0371299	0.231565	0.00519129	0.0370795	0.0755838	0.00920797	0	4.02689
LA1028	LA1322	LA2964	86580	4973	4617	0.037122	0.0997192	-0.0171233	0.0372232	0.0866359	0.0135428	0.22	2.74856
LA1269	LA2744	LA0716	42408	12854	11935	0.0370729	0.3689	0.00242584	0.0371361	0.0700595	0.00924278	0	4.01785
LA2744	LA1316	LA0407	39939	13723	12742	0.0370678	0.398545	0.0040458	0.0371091	0.0671676	0.00838073	0	4.42791
LA3475	LA0429	LA1364	118999	2081	1933	0.036871	0.0326307	-0.0400601	0.0368118	0.114405	0.0202743	3.53	1.81569
LA3475	LA1028	LA0407	64521	12046	11191	0.0367948	0.264785	0.00157437	0.0369425	0.0724167	0.00976766	0	3.78212
SL2.50	LA1028	LA1364	29288	14185	13180	0.0367257	0.483028	-0.00499516	0.0367468	0.0744677	0.0100958	0.01	3.6398
SL2.50	LA1269	LA1364	115152	2584	2401	0.0367101	0.0414943	-0.036249	0.0370514	0.11256	0.019587	2.87	1.89163
LA1589	LA2964	LA3778	42063	16185	15045	0.0365034	0.426098	0.00797872	0.0364294	0.0670651	0.00815452	0	4.46738
LA3124	LA1028	LA0407	64526	12085	11234	0.0364938	0.265456	-0.00826732	0.0366124	0.0691489	0.0097155	0.01	3.76845
LA4117	SL2.50	LA0407	36874	22102	20551	0.0363632	0.536334	0.00875984	0.0364022	0.0702267	0.00768459	0	4.73705
LA0436	LA3909	LA2133	134301	328	305	0.0363349	0.00469118	-0.107438	0.0360531	0.19281	0.0436981	20.21	0.825049
LA2933	LA3475	LA1028	86690	1828	1700	0.0362812	0.0391053	-0.0589275	0.0358327	0.132936	0.0246336	7.37	1.45463
LA1269	LA2964	LA3778	41477	15874	14763	0.0362633	0.424841	0.00263202	0.0361555	0.0650573	0.0082391	0	4.38828
LA4117	LA1269	LA1777	33180	19433	18075	0.0362056	0.530613	0.00420276	0.0360726	0.0681958	0.00800119	0	4.5084
LA3475	LA0107	LA3778	39819	16067	14953	0.0359123	0.437894	-0.000252493	0.0359086	0.068814	0.00904757	0.01	3.96887
LA3124	LA1358	LA0716	38655	14361	13370	0.0357362	0.417724	0.00561598	0.0358648	0.0682065	0.00835828	0	4.29094
LA3475	LA1589	LA2172	99323	3046	2836	0.0357021	0.0559099	-0.0484793	0.0354075	0.112745	0.0181311	2.63	1.95286
SL2.50	LA0436	LA1777	173675	1960	1825	0.0356671	0.0213288	-0.050013	0.0353431	0.100979	0.0185201	2.72	1.90836
LA4117	LA3475	LA0407	34779	20751	19324	0.0356082	0.535376	0.00320008	0.0356058	0.0627283	0.0078118	0	4.55796
SL2.50	LA2172	LA4117	54266	14285	13303	0.0355952	0.337039	0.00405964	0.0356522	0.0652637	0.00848248	0	4.20304
LA2172	LA1316	LA0444	82403	4264	3971	0.0355798	0.0908559	-0.0258407	0.035508	0.0876393	0.0132256	0.35	2.68478
LA3124	LA1269	LA1364	108674	2796	2604	0.0355556	0.0473377	-0.0279782	0.0358515	0.107873	0.0181763	2.41	1.97243
LA0107	LA2964	LA1360	22177	13313	12400	0.0355073	0.536918	0.00224911	0.0354861	0.065515	0.008595	0	4.12869
LA0429	LA1269	LA2133	99696	3813	3552	0.0354379	0.0687926	-0.0384561	0.0355425	0.1	0.0181129	2.42	1.96228
LA0429	LA0107	LA3778	39418	15966	14874	0.0354086	0.438954	0.00475895	0.0352802	0.0696944	0.00887673	0	3.97446
LA4117	LA1589	LA1777	33948	19759	18409	0.0353699	0.529258	0.00241255	0.0353062	0.0644131	0.00819581	0	4.30784
LA1316	LA1269	LA1360	25222	16144	15042	0.0353364	0.552865	0.00333281	0.0354876	0.0740562	0.00911308	0	3.89414
SL2.50	LA0429	LA1364	124870	2162	2015	0.0351927	0.0323681	-0.0436795	0.0355515	0.123117	0.0216261	4.69	1.64392
LA1589	LA1028	LA0444	35647	10898	10159	0.0350952	0.371349	-0.000793466	0.0351214	0.0766514	0.00972182	0.01	3.61264
SL2.50	LA0429	LA2133	118339	2909	2712	0.0350471	0.0453453	-0.0359106	0.0349457	0.111389	0.0196144	3.77	1.78164
SL2.50	LA0436	LA1360	110684	2055	1916	0.0350038	0.0346343	-0.0361446	0.0352216	0.121072	0.0222843	5.29	1.58056
LA0436	LA2964	LA0716	42610	16613	15490	0.0349812	0.429684	0.00486253	0.0352197	0.0681997	0.00789565	0	4.46065
LA0429	LA0436	LA2933	23928	533	497	0.0349515	0.0412693	-0.101313	0.0357161	0.187954	0.0377212	16.38	0.946846
LA3124	LA1589	LA1777	160632	2699	2517	0.0348926	0.0314505	-0.0292239	0.0348665	0.118862	0.0181683	2.72	1.91908
LA1028	LA2133	LA2964	85747	5018	4680	0.0348525	0.101608	-0.0176607	0.0349123	0.0887251	0.0135642	0.57	2.57386
LA3124	LA1028	LA0716	67667	10518	9816	0.0345235	0.231066	-0.0005101	0.034414	0.0701123	0.00894096	0.01	3.84902
LA3475	LA0429	LA1777	167745	1951	1821	0.0344645	0.021992	-0.0374873	0.0345739	0.0952502	0.0180427	2.73	1.91622
LA3475	LA1360	LA0407	53921	12599	11762	0.0343582	0.311195	-0.00472823	0.0344028	0.0756015	0.0104993	0.06	3.27668
LA0436	LA0107	LA3778	39113	15677	14636	0.0343417	0.436623	-0.00392209	0.0343778	0.0688078	0.00927567	0.02	3.70624
LA1316	LA1322	LA2744	84227	5011	4679	0.0342621	0.103176	-0.00723712	0.0344088	0.0753586	0.0122308	0.18	2.8133
LA3909	LA1316	LA0407	72509	13610	12709	0.0342338	0.266311	-0.00217228	0.0342242	0.0683386	0.00893702	0.02	3.82949
LA3124	LA2172	LA2964	44735	14821	13840	0.0342277	0.390498	0.00666423	0.0341438	0.0651473	0.00818377	0	4.17214
SL2.50	LA0436	LA0716	177652	1774	1657	0.0341008	0.0189471	-0.0352869	0.033912	0.113455	0.0211085	5.03	1.60655
LA1028	LA0436	LA1360	22657	14234	13297	0.0340344	0.548557	-0.00180688	0.0339324	0.0702527	0.00931051	0.01	3.64452
LA1028	LA2133	LA2933	63204	7583	7084	0.034022	0.18835	-0.0227443	0.0340233	0.101726	0.0169191	1.44	2.01094
LA0107	LA0444	LA2133	33860	11242	10503	0.0339848	0.391062	-0.00337126	0.033994	0.0677868	0.00939089	0.02	3.61989
LA0436	LA1316	LA0407	71653	13433	12552	0.0339042	0.266136	0.00210723	0.0339611	0.0652517	0.00911846	0	3.72443
LA1028	LA2133	LA3124	65307	8067	7538	0.0338994	0.192864	-0.0253781	0.033669	0.105047	0.017897	1.84	1.88127
LA1028	LA3475	LA1360	22865	14523	13574	0.0337758	0.551332	-0.0124319	0.0335706	0.0714313	0.00941501	0.04	3.56565
LA0107	LA0444	LA1322	33649	11155	10427	0.0337318	0.390759	-0.00127422	0.0338701	0.0704746	0.00933159	0.01	3.62962
LA1316	LA2133	LA4117	109195	5276	4933	0.0335978	0.0854996	-0.0105035	0.0335968	0.0786284	0.0120979	0.32	2.77707
LA1777	LA0407	LA3124	107223	6310	5900	0.033579	0.102233	-0.0177821	0.0333719	0.0884567	0.0132966	0.49	2.5098
LA3124	LA1360	LA0407	54218	12780	11951	0.0335207	0.313253	-0.00150947	0.0334703	0.0710022	0.00984406	0.03	3.40005
LA1028	LA2744	LA3778	36092	10668	9976	0.0335206	0.363861	-0.00301012	0.0334713	0.0761258	0.00994251	0.05	3.36648
LA0429	LA1358	LA0716	38165	14142	13229	0.0333565	0.417648	0.00183157	0.0334732	0.0664061	0.0084855	0	3.94475
LA3475	LA1028	LA0716	67545	10493	9818	0.0332332	0.231185	-0.00148721	0.0331191	0.069266	0.00903621	0.01	3.66516
LA3475	LA0436	LA0716	170795	1710	1600	0.0332326	0.0190115	-0.0450346	0.0327192	0.105457	0.0200383	4.76	1.63283
LA3909	LA0107	LA3778	39464	15836	14824	0.0330072	0.437225	-0.00187111	0.0331407	0.0696904	0.00928445	0.03	3.56949
LA3475	LA1316	LA0716	75371	11942	11180	0.0329556	0.234758	-5.0656e-05	0.0328798	0.0635509	0.00863922	0.01	3.80588
LA0429	LA1316	LA0716	75070	11848	11093	0.0329105	0.234066	0.00123158	0.0328119	0.0734624	0.00811945	0	4.04115
LA1269	LA1322	LA0716	76536	12030	11264	0.032884	0.233337	0.000443262	0.0329163	0.0665264	0.0088201	0	3.73196
LA1316	LA1322	LA1360	74334	5841	5470	0.0327999	0.132068	-0.0161643	0.032705	0.0776767	0.0127751	0.53	2.56006
LA3909	LA1589	LA3778	164408	2289	2144	0.0327092	0.0262555	-0.0239334	0.0326968	0.0988907	0.0164642	2.5	1.98594
LA3475	LA0429	LA1028	93779	2208	2069	0.0324994	0.0436179	-0.0406386	0.0322821	0.110803	0.0221823	7.52	1.45531
SL2.50	LA3475	LA2964	161957	318	298	0.0324675	0.00378907	-0.169884	0.0300621	0.330873	0.0660686	33.29	0.455013
LA1269	LA1028	LA0444	35342	10823	10147	0.0322365	0.37239	-0.00747974	0.0322324	0.0655489	0.00961372	0.03	3.35275
LA3475	LA3124	LA1322	118281	2502	2346	0.0321782	0.0393733	-0.0531782	0.0319397	0.113108	0.0196887	5.28	1.62223
LA1777	LA0407	LA3909	105350	6166	5782	0.0321393	0.10186	-0.0164371	0.0319813	0.0919444	0.0137746	1	2.32176
LA1028	LA0444	LA3778	31186	11307	10603	0.0321314	0.412649	-0.0043957	0.0321321	0.0680763	0.00984963	0.05	3.26227
LA3475	LA3909	LA2964	137360	1979	1856	0.032073	0.027161	-0.0398733	0.0320636	0.106674	0.019787	5.15	1.62043
LA3475	LA1358	LA0716	38491	14194	13312	0.0320657	0.416777	-0.000578871	0.0320445	0.0609178	0.00832122	0.01	3.85094
LA0429	LA1028	LA0407	63884	11854	11120	0.0319492	0.264501	-0.0032025	0.0319981	0.06573	0.00931969	0.04	3.43339
LA3475	LA2172	LA2964	44661	14792	13879	0.031844	0.390975	-0.0047044	0.0316988	0.0643034	0.00855069	0.02	3.70717
LA0436	LA3909	LA2933	26343	325	305	0.031746	0.0233567	-0.130303	0.0317188	0.2288	0.0454108	23.55	0.698484
LA4117	LA0444	LA0716	41455	10401	9761	0.0317429	0.327215	-0.00640577	0.0317216	0.0708731	0.0101703	0.05	3.11903
LA0444	LA1358	LA1364	12269	8365	7854	0.0315063	0.569327	-0.0113509	0.0314175	0.0751276	0.0110579	0.29	2.84117
LA0107	LA2172	LA0407	36205	16447	15444	0.0314509	0.468324	-0.0028135	0.0312832	0.0622435	0.00808177	0.01	3.87083
LA1028	LA2133	LA3909	64278	7954	7469	0.0314465	0.193511	-0.0280412	0.0311966	0.106861	0.0182393	3.12	1.71041
LA0429	LA1028	LA0716	66956	10332	9710	0.0310348	0.230373	-0.00959337	0.0309859	0.0626922	0.00868556	0.02	3.56752
LA0107	LA3475	LA0407	38888	18350	17246	0.0310147	0.477901	-0.00228954	0.0310406	0.0635025	0.00829411	0.01	3.74249
LA3909	LA2172	LA4117	51810	13249	12452	0.0310105	0.331579	-0.000898338	0.0309639	0.0595552	0.00816175	0.01	3.79378
LA1777	LA0407	LA3475	106470	6243	5871	0.0307083	0.102155	-0.0164643	0.0309367	0.0865909	0.0137358	1.1	2.25227
LA1028	LA0429	LA1360	22737	14338	13485	0.0306581	0.550297	-0.00482272	0.0305842	0.064039	0.00915828	0.08	3.33951
LA3475	LA0429	LA4117	150950	1969	1852	0.0306203	0.0246881	-0.0308057	0.0306948	0.0953449	0.0182524	4.8	1.68169
LA2172	LA1316	LA0107	89095	4649	4373	0.0305919	0.0919514	-0.0199752	0.0304664	0.0800132	0.0135591	1.28	2.24693
LA4117	LA0436	LA1777	33299	19411	18259	0.0305814	0.530795	-0.00105681	0.0304183	0.0591776	0.00809009	0.02	3.75995
LA0436	LA1358	LA0716	37939	13876	13054	0.0305236	0.415144	-0.0027114	0.0305412	0.0653492	0.00854961	0.02	3.57223
LA1028	LA1322	LA1782	94433	4416	4155	0.0304515	0.0832104	-0.0189842	0.0301659	0.0758789	0.0125556	0.83	2.40259
LA0444	LA2964	LA1028	28418	10352	9742	0.0303573	0.414207	-0.00478814	0.0303103	0.0661935	0.00934937	0.05	3.24197
LA3124	LA0107	LA0716	41024	16605	15627	0.0303425	0.439991	-0.00295504	0.0303298	0.0639435	0.00858599	0.03	3.53248
LA0436	LA1589	LA0716	161089	2300	2165	0.0302352	0.0269701	-0.0342512	0.03009	0.0927684	0.0164074	3.21	1.83393
LA0429	LA2172	LA2964	44268	14551	13705	0.0299405	0.389609	-0.00191663	0.0297913	0.0612797	0.0083606	0.02	3.5633
LA1589	LA2964	LA0716	43296	16623	15657	0.0299257	0.42712	0.000438596	0.0300067	0.0627065	0.00779926	0	3.84738
LA0429	LA1360	LA0407	53309	12480	11757	0.0298304	0.31255	-0.00859889	0.0298589	0.0731463	0.0101381	0.17	2.94523
LA3124	LA0429	LA2133	125513	1711	1612	0.0297924	0.0257925	-0.0755834	0.0296428	0.117855	0.0245476	11.23	1.20756
LA0436	LA1316	LA0716	74297	11605	10934	0.0297706	0.232754	-0.00139095	0.0297772	0.0646489	0.00855264	0.03	3.48164
LA0107	LA2744	LA1777	44911	9444	8898	0.0297677	0.289978	-0.00188733	0.0296077	0.0635327	0.00911102	0.03	3.24966
LA0436	LA0429	SL2.50	24777	744	701	0.0297578	0.0551064	-0.127301	0.028765	0.179874	0.038521	22.25	0.746737
LA3124	LA1269	LA2172	94443	3456	3257	0.029644	0.0663628	-0.033603	0.0293273	0.0928014	0.017344	4.54	1.69092
LA3124	LA0429	LA0407	187039	1329	1253	0.0294345	0.0136166	-0.0657354	0.029336	0.133134	0.0241213	11.2	1.21619
LA1316	LA2133	LA3124	76921	9274	8744	0.029415	0.189785	-0.037606	0.0294541	0.115184	0.01809	3.86	1.6282
LA4117	LA0429	LA1777	33493	19672	18551	0.0293279	0.532977	-0.00129681	0.0293512	0.0569403	0.00774657	0.02	3.78893
LA2172	LA1028	LA0407	105853	4126	3891	0.0293127	0.0704048	-0.0175786	0.0293621	0.0840973	0.0135299	1.51	2.17017
LA3124	LA4117	LA3778	36213	18067	17038	0.0293121	0.492232	5.79039e-05	0.0294059	0.058569	0.00771602	0	3.81102
LA2172	LA1316	SL2.50	71396	7944	7493	0.0292155	0.177778	-0.0128793	0.0290352	0.0718056	0.0112129	0.45	2.58944
LA3909	LA1316	LA0716	75197	11744	11078	0.0291824	0.232832	-0.00448734	0.0291241	0.063141	0.00855769	0.08	3.40326
LA1589	LA1316	LA0407	72556	13447	12687	0.0290809	0.264809	-0.00506136	0.0290363	0.0700117	0.00975652	0.12	2.97609
LA3475	LA3909	LA0107	136835	1842	1738	0.0290503	0.0254959	-0.0401243	0.0290902	0.0956951	0.0194166	7.18	1.49822
LA1316	LA0444	LA3778	35495	12730	12012	0.0290195	0.410744	-0.00947805	0.0289943	0.063502	0.0090731	0.06	3.19563
LA2964	LA1364	LA0407	46776	11315	10679	0.028917	0.31982	-0.00180574	0.0290752	0.0580171	0.00824648	0.02	3.52577
LA1316	LA2133	LA3778	132082	4522	4268	0.0288965	0.0623971	-0.025641	0.0288557	0.0798777	0.0136871	1.76	2.10824
LA1028	LA0444	LA0716	32631	11774	11113	0.028881	0.412245	-0.00666015	0.0291073	0.065838	0.00967347	0.08	3.00899
LA1316	LA1322	LA2964	98298	5543	5232	0.0288631	0.0987871	-0.0202588	0.0287163	0.0705063	0.0125073	1.12	2.29596
LA1316	LA0436	LA1360	25372	16190	15283	0.0288184	0.553663	-0.00354895	0.0287512	0.0608405	0.00892739	0.04	3.22056
LA3909	LA1358	LA0716	38387	14069	13281	0.0288117	0.416052	-0.00619645	0.0289369	0.063591	0.00871628	0.04	3.31987
SL2.50	LA0107	LA0716	42756	17279	16317	0.0286344	0.440015	-0.00384765	0.0286033	0.0631614	0.00839347	0.04	3.40781
LA3909	LA1028	LA0407	64055	11751	11098	0.0285789	0.262922	-0.00590787	0.0286514	0.0661271	0.00942465	0.09	3.04005
LA3124	LA1269	LA1316	97588	3647	3445	0.0284828	0.0677493	-0.0343029	0.028601	0.0873642	0.0172882	4.97	1.65436
LA1358	SL2.50	LA0407	37920	16666	15744	0.028448	0.460828	-0.00537342	0.0285269	0.058473	0.00821358	0.02	3.47314
LA0436	LA1589	LA2964	126047	2610	2466	0.0283688	0.0387117	-0.0427318	0.028337	0.104409	0.0176851	5.46	1.60231
LA1358	LA3475	LA0407	36333	15871	15000	0.0282142	0.459363	-0.00508058	0.0281614	0.0629425	0.00834095	0.05	3.37628
LA1316	LA0444	LA0716	36636	13174	12453	0.0281344	0.411593	-0.00883002	0.0283059	0.0618136	0.00911477	0.05	3.1055
LA1269	LA2964	LA0716	42594	16267	15377	0.0281254	0.426251	0.000579922	0.0281161	0.062684	0.00767905	0	3.66141
LA1316	LA2133	LA2933	74170	8675	8201	0.0280872	0.185357	-0.0303223	0.0278672	0.0954133	0.0164178	3.57	1.69737
LA0436	LA1028	LA0716	66760	10216	9658	0.0280769	0.229402	-0.00679203	0.028058	0.0607078	0.00886516	0.08	3.16498
LA1589	LA1269	LA0444	134636	992	938	0.0279793	0.0141324	-0.0856553	0.0280795	0.121061	0.0275994	15.43	1.01739
LA0429	LA0107	LA0716	40479	16304	15420	0.0278653	0.439372	-0.00445453	0.0277812	0.0655114	0.00854394	0.09	3.25157
SL2.50	LA1589	LA2172	101544	3284	3106	0.027856	0.0592028	-0.0460526	0.0278825	0.0915763	0.0175823	5.74	1.58583
LA0436	LA1028	LA0407	63575	11665	11034	0.0277986	0.263104	-0.0102244	0.0278494	0.0653379	0.00943903	0.21	2.95046
LA3909	LA1589	LA2964	127481	2630	2488	0.0277452	0.0385976	-0.0379249	0.0278858	0.0935743	0.0176515	5.6	1.5798
LA4117	LA3475	LA1777	33851	19859	18787	0.027739	0.53307	0.00167291	0.0277255	0.0583063	0.00781783	0	3.54645
LA0107	LA2744	LA0407	46114	9728	9203	0.0277323	0.291045	-0.00784169	0.0277264	0.0617395	0.00908022	0.1	3.05349
LA3909	LA1028	LA0716	67143	10269	9715	0.0277222	0.229366	-0.012544	0.027667	0.0573255	0.00893064	0.13	3.09799
LA0444	LA1360	LA0716	40388	8700	8231	0.0277007	0.295382	-0.014111	0.0276292	0.0660216	0.00964342	0.23	2.86509
LA0107	LA2172	LA1777	35227	15929	15072	0.0276443	0.468095	-0.01031	0.027661	0.0571821	0.00825907	0.04	3.34917
LA3909	LA1269	LA2744	109778	2437	2306	0.0276197	0.041416	-0.0396552	0.0277967	0.106994	0.0180339	6.01	1.54136
LA0444	LA1358	LA1322	28561	9633	9118	0.0274652	0.396327	-0.00944157	0.0274897	0.0632942	0.00942382	0.11	2.91704
LA1316	LA2133	LA3909	75197	9094	8609	0.0273965	0.19056	-0.0377048	0.0271783	0.10837	0.017712	5.02	1.53446
LA1316	LA0429	LA1360	25750	16474	15596	0.0273776	0.554652	-0.00749338	0.0274637	0.0638284	0.00849623	0.05	3.23246
LA1269	LA2172	LA4117	51164	12939	12250	0.0273532	0.329902	-0.00716275	0.0274356	0.0571701	0.00854764	0.08	3.20973
LA0716	LA3778	LA2744	72177	5548	5255	0.0271221	0.130188	-0.0389961	0.0268156	0.0908931	0.0150285	3.54	1.78432
LA4117	SL2.50	LA1777	35765	21024	19920	0.0269637	0.533757	-0.00434805	0.0269184	0.0590984	0.00783865	0.04	3.43406
LA3475	LA0436	LA3778	173052	1696	1607	0.0269452	0.0187293	-0.0592861	0.0270404	0.099643	0.0177237	6.26	1.52566
LA0107	LA0436	LA1777	37363	17344	16440	0.0267582	0.474848	-0.00126972	0.0267049	0.0588336	0.00829918	0.02	3.21778
LA1364	LA1360	LA0407	51338	7860	7451	0.0267128	0.229726	-0.019533	0.0267873	0.0696909	0.0105615	0.41	2.53632
LA1589	LA2172	LA4117	51791	13103	12425	0.0265591	0.330165	-0.00561861	0.0266131	0.0578051	0.00852117	0.1	3.12318
LA1364	LA1322	LA1777	46329	13159	12482	0.026403	0.356273	-0.00593146	0.0262769	0.0607399	0.00881878	0.12	2.97966
LA1316	LA2133	LA2964	97970	5621	5332	0.0263855	0.100557	-0.0200346	0.026294	0.07242	0.0125565	1.91	2.09406
LA3909	LA1269	LA3778	161243	2242	2127	0.0263218	0.0263809	-0.0497797	0.0265727	0.0989464	0.0179772	6.83	1.47813
LA0107	LA2964	LA1364	19092	13558	12864	0.026266	0.580525	-0.00418378	0.0265203	0.0606086	0.00881873	0.14	3.00726
LA2964	LA3909	LA0407	40928	18567	17619	0.026198	0.469253	-0.00028247	0.02614	0.0549904	0.00821382	0.01	3.18244
LA3909	LA1360	LA0407	53482	12348	11724	0.0259222	0.31039	-0.0171886	0.0260373	0.0690782	0.0101757	0.57	2.55878
SL2.50	LA2172	LA2964	46077	15333	14560	0.0258589	0.393484	-0.00344852	0.0258297	0.0616363	0.00826805	0.07	3.12404
LA3909	LA2172	LA2964	44334	14462	13733	0.0258556	0.388741	-0.0058155	0.025824	0.0593751	0.00845558	0.09	3.05407
LA1316	LA1322	LA4117	109340	5123	4865	0.025831	0.0837021	-0.0186335	0.0257307	0.0742614	0.0117584	1.46	2.18828
LA2744	LA1028	LA0407	35330	12011	11408	0.0257483	0.398628	-0.00755322	0.0257817	0.070833	0.00929065	0.29	2.77502
LA3475	LA3124	LA2172	108833	2212	2101	0.0257361	0.0381189	-0.0612849	0.0257536	0.116934	0.0218212	11.82	1.18021
LA3475	LA0107	LA0716	40852	16333	15514	0.0257167	0.438067	-0.00337566	0.0257983	0.0581165	0.0082731	0.12	3.11834
LA2172	LA1028	LA0716	108547	3627	3446	0.0255903	0.0611745	-0.0263998	0.025762	0.0833333	0.0139977	2.9	1.84045
LA2964	LA0436	LA0407	40422	18347	17432	0.0255737	0.469535	-0.00739351	0.0256877	0.0576475	0.00837209	0.06	3.06826
LA1358	LA0444	LA1782	17930	8539	8114	0.0255209	0.481537	-0.0128025	0.025424	0.0639489	0.0101473	0.69	2.50549
LA3475	LA4117	LA3778	35787	17874	16988	0.0254145	0.493454	-0.00584757	0.0254045	0.0538507	0.00769001	0.03	3.30357
LA1589	LA2172	LA0107	43725	13533	12863	0.0253826	0.376435	-0.00740323	0.0254297	0.0540778	0.00869802	0.17	2.92362
LA3475	LA3124	LA4117	156603	1778	1690	0.0253749	0.0216654	-0.0441088	0.0255724	0.111929	0.0202748	10.34	1.26129
LA3124	LA0429	LA0444	141249	1135	1079	0.0252936	0.0154326	-0.0776093	0.0256868	0.1115	0.0240443	13.98	1.06831
LA0444	LA1364	LA0407	41987	8867	8432	0.025146	0.291789	-0.0118412	0.0251607	0.0627052	0.0102225	0.61	2.46132
LA1316	LA3475	LA1360	25777	16543	15736	0.0250008	0.555998	-0.00738804	0.0250979	0.0598658	0.00907303	0.33	2.76621
LA0429	LA2172	LA1358	37669	12348	11746	0.0249855	0.390104	-0.00382369	0.024901	0.0546774	0.0083959	0.08	2.96585
LA0444	LA1364	LA0716	43319	8110	7715	0.0249605	0.267567	-0.0172196	0.0248786	0.0679538	0.0102614	0.84	2.42448
LA1316	LA2744	LA3778	40649	11971	11390	0.0248705	0.364959	-0.00623355	0.0247908	0.0596971	0.00908867	0.24	2.72766
LA3124	LA0429	LA2964	149378	1259	1198	0.024827	0.016182	-0.0813149	0.0248614	0.128577	0.0240954	15.03	1.03179
LA0429	LA4117	LA3778	35545	17711	16855	0.0247642	0.493018	-0.00775322	0.0247777	0.0536314	0.00784217	0.06	3.15955
LA0444	LA2964	LA1782	20583	11097	10561	0.0247484	0.512725	-0.0107693	0.0247401	0.0643046	0.0100557	0.87	2.46032
LA3124	LA3475	LA2933	8755	5171	4922	0.0246706	0.535494	-0.103304	0.0254954	0.167841	0.0348818	23.23	0.730908
LA0436	LA2172	LA2964	44024	14349	13662	0.0245261	0.388853	-0.00492	0.0244443	0.0557952	0.0083492	0.17	2.92774
LA2172	LA1316	LA0429	67791	7489	7131	0.024487	0.177404	-0.0198475	0.0243505	0.063999	0.0114661	1.66	2.1237
LA0436	LA0107	LA0716	40205	16003	15240	0.0244215	0.437283	-0.00951048	0.0245367	0.060328	0.0089123	0.36	2.75313
LA0107	LA2933	LA0407	37065	17593	16756	0.0243675	0.480984	-0.00647579	0.0241487	0.058598	0.00873412	0.26	2.76486
LA2933	LA4117	LA0716	35462	17583	16751	0.0242325	0.491919	-0.0015205	0.0242622	0.0562051	0.00800311	0.08	3.0316
LA3475	LA0436	LA0107	135535	1818	1732	0.0242254	0.025524	-0.0414348	0.0241512	0.0918491	0.0189926	9.84	1.27161
LA3909	LA4117	LA3778	35725	17575	16745	0.0241841	0.489971	-0.00671497	0.0240852	0.0519385	0.00816541	0.19	2.94967
LA1589	LA1358	LA0716	38300	13901	13245	0.0241656	0.414785	-0.0121588	0.024241	0.0616456	0.00837593	0.12	2.89412
LA1269	LA1316	LA0407	71059	13198	12578	0.0240534	0.266185	-0.0114331	0.024216	0.0636988	0.0095595	0.58	2.53318
LA2172	LA1360	LA0407	47669	11458	10922	0.02395	0.319491	-0.00916599	0.0240279	0.056409	0.00900249	0.37	2.66903
LA1589	LA2172	LA1358	37787	12255	11682	0.0239378	0.387807	-0.0062008	0.0238115	0.0524897	0.00851209	0.17	2.79738
LA4117	LA0444	LA3778	40435	10024	9556	0.0239019	0.326252	-0.0151815	0.0238018	0.0593763	0.0094246	0.57	2.5255
LA1358	LA0444	LA4117	18970	8578	8180	0.0237499	0.469044	-0.0141504	0.0237339	0.0603933	0.00996881	0.8	2.38081
LA1589	LA1316	LA0716	75287	11641	11102	0.0236996	0.232	-0.00868878	0.0237306	0.0531242	0.0083196	0.21	2.85238
LA1589	LA1028	LA0407	63902	11553	11019	0.0236576	0.261026	-0.0127033	0.0236952	0.067261	0.0101846	1.18	2.32657
LA3475	LA2172	LA2744	33521	13307	12692	0.0236548	0.436811	-0.0187014	0.0236157	0.0576763	0.00946405	0.72	2.49531
LA0107	LA0429	LA1777	37607	17474	16667	0.0236373	0.475846	-0.00483733	0.0234625	0.0531931	0.00817181	0.21	2.87115
LA1589	LA1269	LA0107	142701	1026	979	0.0234414	0.0138557	-0.0926518	0.023702	0.123196	0.0282192	19.79	0.839925
LA1589	LA1360	LA0407	53404	12272	11710	0.0234342	0.309901	-0.0164568	0.0234732	0.0658302	0.0106587	1.4	2.20225
LA2172	LA4117	LA3778	33293	15958	15228	0.0234079	0.483661	-0.00894501	0.023512	0.0535138	0.00795995	0.15	2.95379
LA0107	LA3475	LA1777	38008	17572	16769	0.0233831	0.474658	-0.00838443	0.0233654	0.0540518	0.00805565	0.25	2.90049
LA1322	LA2133	LA1782	139026	2019	1927	0.0233147	0.0275998	-0.0668934	0.0231178	0.103508	0.0198744	12.24	1.16319
LA1322	LA1269	LA1360	26374	16683	15930	0.023089	0.552885	-0.0087202	0.023271	0.0582433	0.00925737	0.49	2.51378
LA1589	LA2172	LA2964	44323	14382	13735	0.023011	0.388142	-0.00730563	0.0232885	0.0552012	0.00884838	0.38	2.63195
LA1358	LA2744	LA3778	44334	7068	6751	0.0229394	0.237632	-0.0144846	0.0229325	0.062653	0.0101835	1.28	2.25192
LA0436	LA1360	LA0407	52757	12157	11613	0.022886	0.310609	-0.0165911	0.0230701	0.0636487	0.0106059	1.24	2.17521
LA1589	LA1028	LA0716	67088	10135	9682	0.0228592	0.228031	-0.014841	0.0230541	0.0556359	0.00902495	0.48	2.55449
LA2933	LA2172	LA1364	29564	14207	13572	0.022859	0.484436	-0.0101758	0.0227003	0.0593155	0.00970038	0.7	2.34014
LA0107	LA0444	LA2964	13494	11963	11430	0.0227846	0.63418	-0.0188005	0.0228636	0.0686617	0.0110625	1.89	2.06677
LA0436	LA2172	LA1358	37483	12233	11689	0.0227406	0.389577	-0.00898897	0.0227333	0.0561072	0.00844597	0.3	2.69162
LA1269	LA2172	LA0107	43149	13275	12687	0.0226485	0.375657	-0.00885944	0.0226075	0.0560634	0.00850515	0.36	2.6581
LA1589	LA1269	LA0429	22883	3615	3455	0.0226308	0.236036	-0.0881341	0.0229093	0.134014	0.028946	21.52	0.791449
SL2.50	LA1364	LA1777	48260	14506	13866	0.0225575	0.370237	-0.0117519	0.0225552	0.0576758	0.00860653	0.47	2.62071
LA3124	LA2172	LA2744	33637	13336	12748	0.0225426	0.436764	-0.014682	0.0223525	0.0576771	0.00915865	0.9	2.44059
LA3909	LA1269	LA1782	135706	2429	2322	0.0225216	0.0338253	-0.0534449	0.0225158	0.0975329	0.018571	11.18	1.21242
LA3909	LA0107	LA0716	40643	16187	15476	0.0224552	0.437903	-0.0095915	0.022484	0.0531955	0.00873615	0.47	2.57367
LA0716	LA3778	LA2172	77948	6200	5928	0.0224274	0.134642	-0.024918	0.0222543	0.0728885	0.0133924	4.92	1.66171
LA1316	LA1322	LA1777	126652	4919	4705	0.0222361	0.0706214	-0.0319082	0.0222522	0.0767114	0.0131757	4.4	1.68888
LA3475	LA3124	LA2133	117460	2462	2355	0.022213	0.0393942	-0.0476729	0.0219489	0.0898785	0.0192135	12.48	1.14237
LA1358	LA1269	LA1777	34845	14883	14237	0.0221841	0.455249	-0.00810189	0.0219522	0.0509249	0.00841498	0.46	2.6087
LA2172	LA1316	LA0436	66691	7365	7047	0.0220649	0.1777	-0.0189117	0.0221659	0.0730761	0.0118719	3.14	1.86709
LA0716	LA3778	LA4117	77662	5977	5719	0.0220588	0.130889	-0.032737	0.0218558	0.0758526	0.0138935	5.88	1.5731
LA2933	LA2172	LA1777	65083	11840	11329	0.0220553	0.262532	-0.0126887	0.0221013	0.0578904	0.00861605	0.53	2.56513
LA0436	LA4117	LA3778	35298	17319	16576	0.0219206	0.489862	-0.011141	0.0219372	0.0516182	0.00802694	0.32	2.73295
LA4117	LA1358	LA0716	41398	10731	10271	0.0219027	0.336571	-0.0113917	0.0219974	0.0560771	0.00921373	0.8	2.38746
LA1269	LA1358	LA0716	37755	13616	13033	0.021877	0.413779	-0.00821895	0.0219817	0.0573541	0.00859791	0.41	2.55663
LA2172	LA1316	LA1589	67281	7428	7112	0.0217331	0.177705	-0.0208063	0.0218736	0.0636774	0.0113488	2.61	1.92739
LA0436	LA1589	LA2744	110343	2411	2309	0.0216102	0.041021	-0.0546361	0.0213279	0.0942792	0.018389	12.03	1.15982
LA1358	LA0444	LA0716	46202	6768	6482	0.0215849	0.222869	-0.0187284	0.0217209	0.0663968	0.0110968	2.46	1.95739
LA0429	LA1269	LA1322	100125	3749	3591	0.0215259	0.0683013	-0.0347826	0.0216252	0.0826245	0.0159734	8.6	1.35383
LA1358	LA1589	LA1777	35437	15120	14485	0.0214491	0.455167	-0.0117036	0.0214887	0.0531047	0.00870071	0.68	2.46976
SL2.50	LA0429	LA4117	158739	2050	1964	0.021425	0.0246631	-0.0490667	0.0215732	0.0878661	0.0187187	12.03	1.1525
LA1028	LA1322	LA3909	65154	7720	7399	0.0212316	0.188345	-0.028325	0.0211542	0.0752646	0.0119794	3.75	1.76589
LA0429	LA1269	LA1028	84098	3050	2924	0.0210914	0.0663247	-0.0470093	0.0209232	0.0837559	0.0183239	12.93	1.14185
LA3124	LA1589	LA2133	103985	3960	3797	0.0210133	0.0694188	-0.0511092	0.0212161	0.0835311	0.017655	11.86	1.20171
LA0429	LA1589	LA1360	97384	2810	2695	0.0208901	0.0535043	-0.0569966	0.0208308	0.0957775	0.0191694	13.73	1.08667
LA4117	LA0107	LA0716	46341	12099	11606	0.0207973	0.33842	-0.0230287	0.0207855	0.0555918	0.00936218	1.12	2.22016
LA2964	LA0429	LA0407	40705	18513	17761	0.0207311	0.471219	-0.0100734	0.0208328	0.0500991	0.00819594	0.57	2.54184
LA2964	LA1358	LA2133	31638	13523	12974	0.0207193	0.455784	-0.00789126	0.0208243	0.0517	0.00788616	0.42	2.64062
LA0444	LA2964	LA1316	31860	11736	11266	0.020433	0.41927	-0.0111324	0.0204946	0.0562883	0.00871717	1.02	2.35107
LA0107	LA2964	LA1777	53536	10852	10424	0.0201166	0.284393	-0.010918	0.0198506	0.0483059	0.00768378	0.45	2.58344
LA3909	LA1269	LA1777	155719	2481	2384	0.0199383	0.0302957	-0.0397291	0.0199355	0.0824074	0.015542	9.99	1.28269
LA1322	LA1589	LA1360	26956	17004	16341	0.019883	0.552976	-0.0145923	0.0200548	0.0530477	0.00909467	1.29	2.20512
LA2933	LA3475	LA2172	96206	2015	1937	0.0197368	0.0394577	-0.0682171	0.0202367	0.109528	0.023015	19.06	0.879282
LA1269	LA1316	LA0716	73652	11398	10958	0.0196815	0.232856	-0.013421	0.0196472	0.0528003	0.00846097	1.04	2.3221
LA2744	LA1364	LA0407	48271	7844	7542	0.0196282	0.241702	-0.0169797	0.0195545	0.0579838	0.00953903	1.73	2.04994
LA1364	LA1360	LA1777	49582	7430	7145	0.019554	0.227177	-0.0160318	0.0195428	0.0597728	0.0109394	3.69	1.78645
LA1589	LA4117	LA3778	35761	17409	16743	0.0195011	0.488493	-0.00928634	0.0196874	0.0509094	0.00808555	0.66	2.43489
LA4117	LA0444	LA1777	39008	10978	10560	0.0194076	0.35573	-0.0109273	0.0194646	0.0538582	0.00883452	1.51	2.20324
LA1269	LA2172	LA2964	43776	14137	13602	0.0192869	0.387877	-0.0132837	0.0192797	0.0545292	0.00863087	1.33	2.23381
LA3124	LA0429	LA2744	133283	1193	1148	0.0192226	0.017261	-0.104813	0.018703	0.109612	0.0236793	21.18	0.789846
LA3475	LA0436	LA1360	106197	1963	1889	0.0192108	0.0350026	-0.0482719	0.0192142	0.108141	0.0204077	17.56	0.941517
LA1589	LA2172	LA0444	38192	11941	11491	0.0192045	0.380241	-0.0212393	0.0191905	0.0545691	0.00937369	1.92	2.04727
LA1316	LA1322	LA3778	132386	4409	4244	0.0190685	0.0613518	-0.0248508	0.0189849	0.0639841	0.0129144	6.92	1.47006
LA1358	LA0436	LA1777	35057	14966	14406	0.0190658	0.455882	-0.0117259	0.0190359	0.0508971	0.00857927	1.35	2.21882
LA1269	LA1028	LA0716	66318	10031	9656	0.0190481	0.228905	-0.012916	0.0191536	0.0540373	0.00918823	1.95	2.08458
LA0436	LA1269	LA2133	99210	3642	3506	0.0190263	0.067207	-0.0529025	0.019296	0.0976489	0.018955	15.11	1.01799
LA3909	LA1589	LA2744	111568	2444	2353	0.0189702	0.0412237	-0.0580347	0.0190268	0.0880531	0.0186484	15.1	1.02029
LA0107	LA2964	LA0716	55831	10127	9752	0.0188641	0.262568	-0.0094304	0.0188957	0.0517702	0.00847327	1.33	2.23004
LA0107	LA2964	LA0407	54846	11123	10713	0.0187763	0.28476	-0.0104284	0.0186744	0.0470387	0.00814156	1.15	2.29372
LA1316	LA1322	LA3909	75680	8790	8467	0.018717	0.185685	-0.0262351	0.018815	0.0622962	0.0116698	5.44	1.61228
LA1269	LA4117	LA3778	35072	17112	16484	0.0186927	0.489253	-0.00981793	0.0188817	0.047382	0.00803974	0.81	2.34855
LA2964	LA3475	LA0407	41284	18642	17959	0.0186607	0.469936	-0.0160572	0.0186192	0.0501585	0.00808271	1	2.30358
LA3475	LA0429	LA0716	172124	1747	1683	0.0186589	0.0195381	-0.067052	0.0185436	0.0918478	0.0199418	17.62	0.929884
LA0444	LA0436	LA0407	34831	15339	14778	0.0186274	0.463709	-0.0167536	0.0185143	0.0493505	0.00929456	2.15	1.99195
LA1028	LA1322	LA3124	66180	7770	7486	0.0186156	0.187337	-0.0309483	0.0186868	0.0639959	0.0117917	5.7	1.58474
LA2933	LA1364	LA0407	45517	13752	13252	0.0185158	0.372361	-0.0188908	0.0187528	0.0516896	0.00929322	2.25	2.01791
LA2964	LA3124	LA0407	41355	18788	18107	0.0184578	0.471502	-0.00998453	0.0186263	0.0522088	0.00807927	1.08	2.30545
LA1589	LA1269	LA0436	22537	3551	3423	0.0183539	0.236319	-0.089276	0.0184641	0.130647	0.0295189	26.31	0.6255
LA3124	LA3475	LA1360	112015	1862	1795	0.018321	0.0316153	-0.056815	0.018455	0.0936061	0.0209578	18.87	0.880581
LA0444	LA3909	LA0407	35283	15493	14942	0.0181042	0.463115	-0.0175663	0.0180116	0.0573479	0.00906721	2.35	1.98646
SL2.50	LA0429	LA1358	128807	1807	1743	0.0180282	0.0268214	-0.0554583	0.0181151	0.0998937	0.0200007	18.13	0.905726
LA1269	LA1028	LA0407	63233	11444	11040	0.0179683	0.262305	-0.0207259	0.0179839	0.0576667	0.0100325	3.85	1.79256
LA0444	LA1358	LA0436	29655	9525	9190	0.0179001	0.386913	-0.0178839	0.0178628	0.0533265	0.0086914	1.99	2.05523
LA2964	LA1358	LA2172	30440	12345	11912	0.0178505	0.44348	-0.0145425	0.0177789	0.0510063	0.00837548	1.51	2.12273
SL2.50	LA2172	LA2744	34682	13864	13379	0.0178027	0.439935	-0.0207382	0.017859	0.0525599	0.00942593	3.14	1.89467
LA4117	LA0107	LA3778	45307	11701	11292	0.017788	0.336647	-0.0127015	0.0176309	0.0541469	0.00864063	2.19	2.04046
LA1028	LA1322	LA2933	64022	7354	7097	0.0177842	0.184153	-0.0254465	0.0174794	0.0679004	0.012225	7.61	1.42981
SL2.50	LA3475	LA0107	161917	288	278	0.0176678	0.00348344	-0.202765	0.013893	0.309783	0.0702131	43.73	0.197869
LA2964	LA1269	LA1777	39636	17461	16858	0.0175704	0.464052	-0.0113013	0.0176799	0.0504467	0.00811384	1.42	2.17899
LA0407	LA1777	LA4117	101796	5231	5051	0.0175063	0.0917397	-0.0389199	0.01771	0.0657433	0.0121149	7.36	1.46184
LA0429	LA2172	LA2744	33230	13088	12642	0.0173339	0.436398	-0.0151551	0.0171797	0.0532915	0.00904262	2.9	1.89986
LA1269	LA1360	LA0407	52407	11890	11486	0.0172827	0.30846	-0.022607	0.0171975	0.057803	0.0104097	4.98	1.65207
LA1028	LA1322	LA1589	65119	7678	7421	0.017021	0.188225	-0.033578	0.0172028	0.0670649	0.0126356	9.03	1.36145
LA0444	LA1358	LA0429	29973	9580	9260	0.0169851	0.385963	-0.0212745	0.0169528	0.0479902	0.00868341	2.72	1.95232
LA2133	LA1269	LA1360	26541	16491	15942	0.0169272	0.549954	-0.0180305	0.0168796	0.0498525	0.00932414	3.27	1.81032
SL2.50	LA0429	LA0444	134292	1868	1806	0.0168753	0.0266297	-0.0615776	0.0166272	0.0938776	0.0208331	21.09	0.798113
LA1316	LA1358	LA3778	36304	12736	12315	0.0168057	0.408296	-0.0162809	0.0166583	0.0501791	0.0091237	3.29	1.82582
LA3909	LA1589	LA1777	158559	2492	2410	0.0167279	0.0299888	-0.0536692	0.0167197	0.0947128	0.0184245	17.98	0.907471
LA2933	LA2172	LA0407	66828	12364	11963	0.0164837	0.266875	-0.0200068	0.0164825	0.0505656	0.00922215	3.87	1.78727
LA1269	LA2172	LA0444	37717	11787	11409	0.0162959	0.380805	-0.0214118	0.016287	0.0494026	0.00930813	4.09	1.74976
LA2964	LA1358	LA0429	32814	13245	12821	0.0162664	0.442697	-0.0169223	0.0162012	0.0457749	0.00836548	2.7	1.93667
LA3475	LA0429	LA1358	124062	1753	1697	0.0162319	0.0270563	-0.0595957	0.0162453	0.0883913	0.0194758	20.21	0.834128
LA4117	LA2964	LA3778	47586	11761	11387	0.0161569	0.327254	-0.020484	0.0162286	0.0521686	0.00869854	3.11	1.86567
LA2964	LA1589	LA1777	40220	17741	17177	0.0161521	0.464718	-0.0134498	0.0162208	0.0441392	0.00818927	2.41	1.98074
LA2964	LA2744	LA0407	47018	10042	9723	0.0161396	0.295959	-0.0174144	0.016093	0.0518578	0.00881762	3.36	1.8251
LA2172	LA1028	SL2.50	61884	6780	6565	0.0161109	0.177392	-0.0295975	0.0161503	0.0555227	0.0110074	6.85	1.46723
LA1589	LA1269	LA1028	98753	1167	1130	0.016108	0.0227313	-0.0980926	0.016521	0.127077	0.0305978	29.12	0.539942
SL2.50	LA0429	LA1777	175683	1994	1931	0.016051	0.0218531	-0.0541597	0.0158228	0.0845617	0.0190002	19.85	0.832773
LA3909	LA0436	LA3778	196759	288	279	0.015873	0.00287342	-0.140411	0.0154748	0.184874	0.04606	36.04	0.335971
LA3909	LA2172	LA2744	33288	13021	12615	0.0158371	0.435069	-0.0223485	0.0158478	0.0524364	0.00946573	4.53	1.67422
LA3475	LA0429	LA3778	174576	1764	1709	0.0158365	0.0195059	-0.0544584	0.015698	0.083918	0.0179252	19.11	0.875751
LA3124	LA2172	LA3778	71386	11139	10797	0.0155908	0.235057	-0.0169366	0.0154307	0.0540778	0.00888891	3.97	1.73595
LA3909	LA0436	LA1777	189841	294	285	0.015544	0.00304065	-0.17608	0.0155745	0.176252	0.0431519	35.33	0.360923
LA3909	LA1269	LA2133	100293	3676	3564	0.0154696	0.0673282	-0.0557533	0.015466	0.0901838	0.0189607	20.5	0.815686
LA1028	LA1358	LA3778	32384	11286	10943	0.0154303	0.407028	-0.0211326	0.0155558	0.055337	0.00971069	5.16	1.60192
LA0429	LA1269	LA2172	93285	3359	3257	0.0154172	0.0662256	-0.058651	0.0156244	0.0826945	0.0175763	18.51	0.888948
LA3124	LA4117	LA0716	37263	18199	17651	0.0152859	0.490337	-0.0141893	0.0152751	0.0454442	0.00788466	2.36	1.93732
LA2172	LA4117	LA0716	34648	16341	15851	0.0152212	0.481628	-0.0120928	0.0152587	0.0460344	0.00792192	2.26	1.92613
LA0107	LA0444	LA0407	50461	8187	7944	0.0150642	0.242236	-0.0193243	0.0152117	0.05536	0.00989451	6.38	1.53739
LA0444	LA1358	LA3475	30244	9641	9356	0.0150024	0.385796	-0.0167816	0.0151745	0.0520362	0.00892793	4.49	1.69966
LA1322	LA3475	LA1360	26999	17222	16716	0.0149095	0.556936	-0.0206195	0.0149537	0.050348	0.00884328	4.26	1.69097
LA4117	LA0107	LA0407	45262	13182	12797	0.0148197	0.364664	-0.0147026	0.0147537	0.045649	0.00820626	3.47	1.79786
SL2.50	LA3475	LA1360	131377	309	300	0.0147783	0.00461413	-0.211429	0.0110389	0.281292	0.0671063	44.87	0.164499
LA2964	LA3909	LA1777	40066	17762	17246	0.0147395	0.466313	-0.0157819	0.0147834	0.0466974	0.00795716	3.38	1.85787
LA2964	LA1358	LA2933	32402	12705	12338	0.0146548	0.435947	-0.0159241	0.0145998	0.0480492	0.00833606	3.92	1.7514
LA1316	LA2964	LA3778	41285	14991	14559	0.0146193	0.417167	-0.0179282	0.0145076	0.0433702	0.00815543	3.85	1.77889
LA0429	LA1589	LA1028	84894	3022	2935	0.0146047	0.0655689	-0.042504	0.0147377	0.075745	0.0164346	18.34	0.896747
SL2.50	LA0429	LA3778	183866	1848	1795	0.0145484	0.0194284	-0.0626048	0.014292	0.0893958	0.0195072	23.45	0.732654
LA3909	LA1269	LA1360	96020	2690	2613	0.0145201	0.0523376	-0.0483997	0.0144898	0.0878887	0.0188828	22.1	0.767357
LA2964	LA1358	LA0436	32425	13144	12768	0.0145107	0.444178	-0.0221499	0.0146471	0.0529852	0.00828722	3.76	1.76743
LA0716	LA3778	LA0107	75184	5840	5673	0.0145053	0.132796	-0.0385072	0.0143317	0.0742654	0.0132526	13.58	1.08143
LA3124	LA3475	LA0107	141920	1686	1638	0.0144404	0.0228856	-0.0658106	0.0143035	0.101441	0.0207139	24.28	0.690527
LA2133	LA2744	LA3778	42337	12188	11842	0.0143987	0.362078	-0.0255342	0.0144489	0.049679	0.00888505	5.33	1.6262
LA0436	LA2172	LA2744	32980	12913	12547	0.0143755	0.435661	-0.0219599	0.0144555	0.0495681	0.00940797	6.46	1.53652
LA3124	SL2.50	LA0107	149119	1765	1715	0.0143678	0.0228049	-0.0932824	0.0144588	0.107043	0.0230058	26.07	0.628484
LA2133	LA3909	LA1360	26893	16881	16404	0.0143308	0.553109	-0.0263606	0.0143256	0.0474701	0.00874966	4.68	1.63727
LA1322	LA2744	LA3778	42455	12196	11854	0.0142204	0.361627	-0.0235428	0.0140892	0.0489866	0.00903642	5.45	1.55916
LA0444	LA1358	SL2.50	31993	10134	9850	0.0142114	0.384478	-0.0155503	0.0142001	0.0496729	0.00847742	4.55	1.67505
LA1316	LA1322	LA1782	107868	4917	4781	0.0140235	0.0824898	-0.0372889	0.0138847	0.0589483	0.0119705	12.5	1.15992
LA1028	LA2964	LA3778	36616	13207	12842	0.0140121	0.415687	-0.0197502	0.0139535	0.0510617	0.00834707	4.4	1.67167
LA0716	LA3778	LA1322	81888	6808	6620	0.0140006	0.140879	-0.0297746	0.0139444	0.0618084	0.012357	12.89	1.12847
SL2.50	LA0429	LA0716	180019	1812	1762	0.0139899	0.019467	-0.0595533	0.0139039	0.0970641	0.021984	27.03	0.632456
LA1358	LA0429	LA1777	35219	15040	14625	0.0139895	0.457201	-0.0180974	0.013937	0.0428062	0.00820434	4.49	1.69874
LA1358	LA3475	LA1777	35492	15140	14724	0.0139298	0.456944	-0.0171433	0.0140067	0.0472805	0.00831372	4.35	1.68477
LA1360	LA1322	LA1777	50535	11580	11265	0.0137886	0.311325	-0.0250173	0.0136744	0.052	0.00978744	8.05	1.39714
LA4117	LA1358	LA0407	39767	11633	11318	0.0137249	0.36594	-0.0218413	0.013772	0.0499937	0.00868147	5.6	1.58636
LA2964	LA1358	SL2.50	34700	13947	13572	0.0136269	0.442293	-0.0151915	0.0135731	0.0409459	0.00792124	4.27	1.71351
LA3124	LA1364	LA0407	47854	14361	13975	0.0136222	0.371912	-0.026037	0.0135257	0.0457409	0.00884259	6.5	1.5296
LA2933	LA2744	LA1777	38074	13370	13011	0.0136083	0.409293	-0.023504	0.0135995	0.0513723	0.00927499	6.79	1.46626
LA3475	LA2172	LA3778	71194	11049	10757	0.0133908	0.234473	-0.0206152	0.0132582	0.0497421	0.0090349	6.91	1.46745
LA1316	LA1322	LA3124	77459	8895	8660	0.0133865	0.184762	-0.0280038	0.0135157	0.055667	0.0115461	11.99	1.17059
LA1589	LA2172	LA2744	33190	12925	12589	0.0131692	0.434621	-0.0188907	0.0130678	0.0509659	0.00958348	8.64	1.36358
LA2172	LA1028	LA0436	59193	6517	6348	0.0131364	0.178537	-0.0308249	0.0130853	0.0623672	0.0116791	12.99	1.12041
LA2933	LA2172	LA0716	69547	10718	10441	0.0130914	0.23327	-0.0183417	0.013195	0.0538142	0.00880444	6.93	1.49868
LA2172	LA1028	LA0429	59742	6553	6387	0.0128284	0.178036	-0.0345191	0.0127136	0.0515432	0.0116019	13.26	1.09582
LA0429	LA1589	LA1316	97842	3573	3483	0.0127551	0.0672653	-0.0419327	0.012532	0.0656475	0.0149835	20.56	0.836388
LA1316	LA1322	LA2933	74727	8377	8173	0.0123263	0.181316	-0.0443431	0.0123082	0.0533752	0.011628	14.13	1.0585
LA3909	LA1589	LA1782	137557	2437	2378	0.0122534	0.0338199	-0.0486735	0.0123199	0.0769231	0.017285	23.13	0.712752
LA0107	LA2933	LA1777	36257	16713	16314	0.012081	0.47669	-0.0223724	0.012092	0.0447409	0.00843943	7.78	1.4328
LA0429	LA4117	LA0716	36615	17844	17418	0.012081	0.490588	-0.0163661	0.012273	0.0420227	0.00790908	5.84	1.55176
LA3475	LA4117	LA0716	36927	18011	17584	0.0119961	0.490817	-0.0144904	0.012059	0.0461033	0.00797639	6.27	1.51184
LA0444	LA3475	LA0407	35487	15636	15266	0.0119733	0.465469	-0.0213016	0.0117441	0.0440661	0.00870175	8.65	1.34962
LA1777	LA0407	LA2133	104708	6048	5905	0.0119635	0.102459	-0.0316984	0.0122061	0.0580248	0.0126157	16.95	0.96753
LA0444	LA0429	LA0407	35152	15469	15109	0.0117732	0.465206	-0.0227038	0.0117759	0.0439086	0.00894573	9.44	1.31637
LA0444	LA3124	LA0407	35753	15770	15403	0.011773	0.465783	-0.0259778	0.0116384	0.0468383	0.00881018	9.13	1.32101
LA0444	LA1358	LA1269	29423	9364	9151	0.0115042	0.386228	-0.0263143	0.0116834	0.0429053	0.00882054	9.24	1.32457
LA4117	LA0107	LA1777	44147	12835	12544	0.0114662	0.365029	-0.0190525	0.0113692	0.0435991	0.00815292	7.97	1.3945
LA0716	LA3778	LA3475	83326	6771	6618	0.0114273	0.138438	-0.0438943	0.0114461	0.0576425	0.0123336	17.17	0.928044
SL2.50	LA0429	LA2744	126258	1949	1905	0.0114167	0.0296206	-0.063352	0.011393	0.0873469	0.0191649	27.49	0.594473
LA1269	LA2172	LA2744	32807	12663	12379	0.0113409	0.432886	-0.0260996	0.0112588	0.0485223	0.00957504	12.09	1.17585
LA4117	LA2133	LA3778	36918	16836	16466	0.0111104	0.474252	-0.0235743	0.0111181	0.0420514	0.0084782	9.75	1.31137
LA0716	LA3778	LA1589	82805	6743	6595	0.0110961	0.138731	-0.0389379	0.0111527	0.0627053	0.0122176	17.63	0.912842
LA1028	LA0107	LA3778	34123	12759	12479	0.0110944	0.425161	-0.0255298	0.0110111	0.0470603	0.009342	11.86	1.17867
LA1782	LA0436	LA0716	35106	17675	17289	0.0110399	0.498987	-0.02249	0.011076	0.0442204	0.00806158	8.36	1.37392
LA3124	SL2.50	LA2964	148390	1832	1792	0.0110375	0.0238399	-0.0738636	0.0113622	0.0821879	0.0192302	27.37	0.59085
LA0107	LA2744	LA0716	47415	8790	8599	0.010984	0.268332	-0.0284897	0.0110621	0.0452213	0.00963226	12.38	1.14844
LA2133	LA3475	LA1360	27150	17055	16687	0.0109063	0.554129	-0.022482	0.0108869	0.0438404	0.00892788	11.04	1.21943
LA2964	LA2744	LA1777	45679	9734	9525	0.0108521	0.296575	-0.0253819	0.0108219	0.0459291	0.00908085	11.54	1.19173
LA0407	LA1777	LA1782	99551	5081	4972	0.0108425	0.0917211	-0.034305	0.0107468	0.0600679	0.0115779	17.21	0.928221
LA3124	LA1589	LA2172	95856	3475	3401	0.0107621	0.0669314	-0.0597338	0.0105645	0.0735944	0.0168217	25.95	0.628026
LA0429	LA3475	LA1360	107245	2045	2002	0.0106252	0.0363638	-0.0584615	0.010434	0.0910921	0.0187447	28.32	0.556636
LA1316	LA1322	LA1589	75756	8767	8583	0.0106052	0.186347	-0.0310513	0.0106384	0.060121	0.0120326	18.79	0.884128
LA4117	LA1322	LA3778	36587	16763	16423	0.0102453	0.475628	-0.0237086	0.0100428	0.0428001	0.0082357	11.49	1.21942
LA0444	LA2744	LA1777	41697	7458	7307	0.0102269	0.261503	-0.0258839	0.0102989	0.0449529	0.00922377	13.1	1.11656
LA3475	LA1364	LA0407	47699	14222	13935	0.0101928	0.37119	-0.0282209	0.0101434	0.0426943	0.00934081	14.31	1.08593
LA0716	LA3778	SL2.50	89130	7235	7089	0.0101927	0.138458	-0.0413983	0.0103085	0.0556147	0.0118536	19.02	0.869655
LA1322	LA2133	LA1358	115489	1847	1810	0.0101176	0.0306934	-0.0773481	0.0103307	0.0859482	0.0213616	31.06	0.483613
LA0429	LA1589	LA2133	101778	3806	3730	0.0100849	0.068939	-0.0548817	0.0102114	0.0855114	0.0181873	28.27	0.561462
LA0429	LA1589	LA1358	114765	2308	2262	0.0100656	0.0382956	-0.0604152	0.00999145	0.0867817	0.0180881	28.93	0.552376
LA0716	LA3778	LA3124	84107	6830	6694	0.0100562	0.138522	-0.0384343	0.0100225	0.0551192	0.0122748	21.29	0.816512
LA0444	LA2172	LA1777	31953	13490	13222	0.0100329	0.455331	-0.0185006	0.00995361	0.0399581	0.00817326	11.09	1.21783
LA0436	LA4117	LA0716	36360	17518	17172	0.00997406	0.488248	-0.0206634	0.0100433	0.041575	0.00820825	10.56	1.22357
LA0407	LA1777	LA0444	94373	4707	4615	0.00986913	0.0898983	-0.0377153	0.00973844	0.0617049	0.0124299	21.91	0.783467
LA0429	LA2172	LA1777	67070	12270	12031	0.00983499	0.26596	-0.022994	0.00981148	0.0410412	0.00833847	11.78	1.17665
LA0429	LA1364	LA0407	47077	14040	13769	0.00974505	0.371351	-0.0277382	0.00981014	0.0449385	0.00901148	13.62	1.08863
LA3475	LA3124	LA0444	133602	1610	1579	0.00972092	0.0233129	-0.0635084	0.0101555	0.0859269	0.0195247	29.89	0.520136
LA3475	LA3124	LA2744	125885	1674	1642	0.00965018	0.0256654	-0.0731863	0.0102998	0.0937403	0.0209405	31.43	0.491863
LA3475	LA0429	LA1782	147496	1892	1856	0.00960512	0.0247811	-0.0681699	0.00954582	0.0740444	0.0193163	30.98	0.494185
LA3909	LA4117	LA0716	36865	17768	17430	0.00960282	0.488434	-0.0212855	0.00954441	0.0400139	0.0083505	12.62	1.14298
LA0716	LA3778	LA2964	75701	6047	5932	0.00960013	0.136622	-0.0537071	0.00950749	0.0700956	0.0141731	25.13	0.670811
LA2964	LA1358	LA1316	30899	12828	12585	0.00956204	0.451289	-0.0197071	0.00967637	0.0437484	0.00817681	12.21	1.18339
LA2964	LA1358	LA1589	32650	13207	12957	0.00955511	0.44486	-0.0241145	0.00944536	0.0412192	0.00838212	12.69	1.12685
LA2744	LA3909	LA0407	40829	14327	14058	0.00947684	0.410105	-0.0258431	0.00934559	0.043279	0.00895858	15.1	1.0432
LA3124	LA3475	LA1358	128887	1547	1519	0.00913242	0.0232355	-0.0616622	0.00897923	0.0916667	0.0206103	32.44	0.435668
LA1589	LA3909	LA1364	108986	2671	2624	0.0088763	0.0463332	-0.0601958	0.00830959	0.0824762	0.0204135	33.92	0.407063
LA2964	LA3124	LA1777	40367	17929	17615	0.00883412	0.468233	-0.0193305	0.00888881	0.0363595	0.00796801	13.31	1.11556
LA2964	LA3475	LA1777	40298	17799	17488	0.00881344	0.466852	-0.0220757	0.00884045	0.0376877	0.00782447	12.82	1.12985
SL2.50	LA3124	LA4117	165453	1845	1813	0.00874795	0.0216308	-0.0656518	0.00861526	0.0858769	0.021498	34.32	0.400748
LA2172	LA1028	LA1589	59326	6463	6352	0.00866172	0.177638	-0.0313514	0.0086893	0.0542093	0.0112348	21.58	0.773429
LA0716	LA3778	LA2133	82083	6764	6648	0.00864897	0.140447	-0.0326038	0.0083954	0.0493661	0.0119429	23.81	0.702962
LA2744	LA0436	LA0407	40365	14129	13887	0.00863792	0.409704	-0.0218669	0.00864569	0.0456195	0.00903662	16.87	0.95674
LA1782	LA0429	LA0716	35255	17872	17566	0.0086348	0.501294	-0.0239887	0.0084634	0.0353304	0.00788654	14.09	1.07315
LA0716	LA3778	LA0436	81439	6580	6468	0.00858369	0.138093	-0.0402838	0.00856864	0.0525391	0.012113	23.26	0.707394
LA3124	SL2.50	LA2744	131866	1726	1697	0.0084721	0.0253014	-0.0746465	0.00857283	0.0868486	0.0212643	33.72	0.403157
LA3909	LA0436	LA3475	26786	360	354	0.00840336	0.0259636	-0.18859	0.00826691	0.192886	0.0462619	41.89	0.178698
LA0716	LA3778	LA2933	81617	6423	6316	0.0083994	0.13501	-0.0447362	0.00832753	0.0559501	0.0124102	24.84	0.671024
LA3909	LA1269	LA1358	113888	2232	2195	0.0083578	0.0374171	-0.0778154	0.00811796	0.117552	0.0194223	33.58	0.41797
LA0407	LA1777	LA0107	98136	5125	5041	0.00826284	0.0938671	-0.0308808	0.00835338	0.051609	0.0114231	22.77	0.731271
LA2172	LA1364	LA0407	43671	12556	12352	0.00819014	0.363202	-0.0264528	0.00813705	0.0433518	0.00840177	16.26	0.968492
LA1589	LA3909	LA2172	94730	3307	3254	0.00807804	0.0647738	-0.0617208	0.00793469	0.0889607	0.0180635	33.11	0.439265
SL2.50	LA3475	LA1028	111356	314	309	0.00802568	0.00556354	-0.264085	0.00678682	0.251248	0.0676093	45.31	0.100383
LA0716	LA3778	LA1269	80837	6542	6438	0.00801233	0.138354	-0.0372104	0.00798829	0.0572613	0.0122346	25.38	0.652928
SL2.50	LA2172	LA3778	73837	11603	11420	0.00794857	0.237694	-0.0315576	0.00805949	0.0416648	0.00889744	18.01	0.905822
LA0436	LA1269	LA1028	83946	2940	2894	0.00788481	0.0649811	-0.0635951	0.0081251	0.0745443	0.018598	32.3	0.436879
LA0436	LA3909	LA0429	3168	522	514	0.00772201	0.246432	-0.149577	0.00782138	0.163866	0.0414039	41.91	0.188904
LA3475	LA0429	LA0107	136535	1865	1837	0.00756348	0.0263982	-0.059257	0.00775923	0.0836795	0.01825	33.51	0.425162
LA3124	SL2.50	LA0444	140102	1678	1653	0.00750525	0.0232234	-0.0824937	0.0074014	0.0888491	0.0214435	35.73	0.345159
LA0436	LA3909	LA2172	125752	269	265	0.00749064	0.0042285	-0.15	0.00724513	0.167019	0.0458723	42.78	0.157941
LA0716	LA3778	LA0429	82664	6682	6584	0.00738731	0.138288	-0.0367852	0.00732665	0.0546702	0.0123901	27.62	0.591333
LA3909	LA1269	LA1316	96391	3420	3372	0.00706714	0.0658248	-0.0568701	0.00716429	0.0665827	0.0170785	32.69	0.419492
LA1782	LA1589	LA3778	34176	17218	16977	0.00704781	0.500139	-0.0272621	0.0069888	0.0367866	0.00801912	19.38	0.871518
LA1028	LA0107	LA0716	35756	13321	13136	0.00699248	0.425265	-0.0276315	0.00699385	0.0390903	0.00914402	22.46	0.764855
LA1782	LA3475	LA0716	35802	17996	17747	0.0069664	0.499588	-0.0202614	0.00693252	0.0342681	0.00783521	19.08	0.88479
LA1358	LA0444	LA1777	43640	7019	6923	0.00688567	0.242124	-0.0279949	0.00699549	0.0407476	0.0096282	23.25	0.726563
LA1782	LA1269	LA3778	33734	16931	16703	0.00677885	0.499258	-0.0273664	0.00669682	0.0355558	0.00839845	21.24	0.797388
LA0429	LA2172	LA1364	30516	14592	14397	0.00672669	0.487169	-0.0249796	0.00662505	0.0447007	0.00896961	22.98	0.73861
LA2744	LA1269	LA1777	39170	13450	13271	0.00669885	0.405533	-0.0268015	0.00671443	0.0405679	0.00916032	23.26	0.732991
LA0436	LA1269	LA2172	92827	3235	3192	0.00669052	0.0647531	-0.0634084	0.00701121	0.0707629	0.0186127	34.79	0.376689
LA1589	LA2172	LA1364	30527	14440	14256	0.00641204	0.484541	-0.0250805	0.00632668	0.0437117	0.00965199	25.8	0.65548
LA1777	LA0407	LA2172	99592	5410	5343	0.00623082	0.0974489	-0.0433506	0.00632017	0.0510723	0.0126904	30.26	0.498029
LA1589	LA3909	LA1322	102586	3709	3666	0.00583051	0.0670692	-0.0727536	0.00592112	0.0696095	0.0177719	36.6	0.333174
LA1589	LA3909	LA2133	102333	3724	3681	0.00580689	0.0674789	-0.0787059	0.00543109	0.0820118	0.0195919	39.31	0.277211
LA2172	LA1028	LA0107	79462	4071	4024	0.00580605	0.0924541	-0.0496925	0.00580388	0.0564878	0.0132538	32.63	0.437903
LA2933	LA2744	LA0407	39199	13889	13732	0.00568408	0.413364	-0.0283727	0.00574388	0.0373601	0.00927419	26.82	0.61934
SL2.50	LA0429	LA2964	142540	2048	2025	0.00564694	0.0277806	-0.077527	0.00536849	0.0816944	0.0194572	39.13	0.275913
LA3909	LA2172	LA3778	70547	10751	10631	0.0056122	0.232593	-0.0264768	0.00563995	0.0403139	0.00912319	27.13	0.618199
LA0444	LA1358	LA1360	15202	8042	7953	0.00556424	0.51271	-0.032187	0.00542313	0.0492855	0.0099653	28.93	0.544201
LA1322	LA2744	LA0716	43593	12308	12174	0.00547341	0.359633	-0.0389673	0.00551494	0.0470141	0.00922714	27.79	0.597687
LA1316	LA0107	LA3778	38860	14405	14249	0.00544427	0.424416	-0.0334082	0.00541252	0.0404091	0.00873581	26.48	0.619579
SL2.50	LA1782	LA3778	36322	18532	18335	0.00534353	0.503723	-0.0243662	0.00529312	0.0336677	0.00770995	24.55	0.686531
LA2133	LA3124	LA1360	27356	17138	16959	0.00524973	0.554847	-0.0284023	0.00546463	0.0409067	0.00906265	27.56	0.602984
LA0436	LA2172	LA1364	30298	14370	14222	0.00517627	0.485515	-0.0350421	0.00520699	0.0407251	0.00920768	28.82	0.565504
LA1782	LA2172	LA3778	32327	15742	15580	0.00517208	0.492105	-0.0316163	0.00505736	0.0357482	0.00815599	26.19	0.620079
LA2133	LA2964	LA0716	44032	15754	15592	0.00516812	0.415851	-0.0232812	0.00520979	0.0377699	0.00806349	25.63	0.646096
LA0429	LA2744	LA1777	39539	13737	13596	0.0051586	0.408736	-0.0290442	0.00523767	0.0363913	0.00872185	26.79	0.600522
LA0107	LA2133	LA0716	41688	15351	15194	0.00513996	0.422868	-0.030785	0.00521107	0.0357099	0.00899138	27.78	0.579563
LA1777	LA0407	LA1028	88297	4876	4828	0.00494641	0.0990194	-0.0572539	0.0049445	0.0558116	0.0133505	35.18	0.37036
LA1589	LA4117	LA0716	36987	17593	17420	0.00494102	0.486292	-0.0244932	0.00490003	0.0379194	0.00814848	27.63	0.601343
LA2133	LA2744	LA0716	43519	12288	12168	0.00490677	0.359779	-0.0274996	0.00507109	0.03739	0.00916156	29.16	0.553518
LA0436	LA3124	LA1269	24393	3178	3147	0.00490119	0.205905	-0.103424	0.00492639	0.111409	0.027843	42.73	0.176935
LA0444	LA2964	LA1777	48393	8614	8530	0.00489967	0.261593	-0.0290404	0.00499538	0.0430466	0.00956685	30.01	0.522156
LA1589	LA2172	LA3778	70599	10678	10574	0.00489366	0.231375	-0.0312942	0.00492223	0.0430682	0.00929664	29.67	0.529463
LA1782	SL2.50	LA0716	37311	18811	18631	0.00480744	0.500876	-0.0275114	0.00467846	0.0362045	0.00783082	27.74	0.597442
LA4117	LA1782	LA2744	25311	11798	11686	0.0047692	0.481279	-0.0598066	0.00490638	0.051309	0.0157287	35.54	0.311937
LA2133	LA2964	LA3778	42939	15286	15141	0.0047655	0.414729	-0.0260853	0.00483295	0.0388056	0.00811257	27.56	0.595736
LA3124	LA3475	LA1782	153033	1696	1680	0.00473934	0.0215844	-0.0858424	0.00491227	0.0711722	0.0202327	40.2	0.242788
LA2172	LA1028	LA1269	58869	6379	6319	0.00472515	0.177428	-0.0374144	0.00462911	0.0463034	0.0113863	33.94	0.406551
LA2964	LA1358	LA1028	27779	11304	11200	0.0046214	0.447547	-0.0328523	0.00456284	0.0352963	0.00876919	29.25	0.520326
LA1358	LA0444	LA3778	45168	6413	6354	0.00462129	0.220368	-0.0338268	0.0046038	0.0444618	0.010575	33.25	0.435346
LA0107	LA1322	LA0716	41550	15329	15188	0.00462038	0.423453	-0.0319031	0.00463194	0.037974	0.00918203	30.54	0.504457
LA0436	LA1589	LA1360	96542	2669	2645	0.00451637	0.0521717	-0.0824783	0.00468531	0.083859	0.0196807	40.16	0.238066
LA0444	LA3475	LA1777	34602	14902	14771	0.00441479	0.461657	-0.0289097	0.00435645	0.0376839	0.00855114	30.72	0.509459
LA2744	LA1589	LA1777	39867	13676	13558	0.00433282	0.405866	-0.036353	0.00438615	0.0351092	0.00901173	30.84	0.486715
LA1028	LA1360	LA1777	42952	9815	9732	0.00424618	0.312757	-0.0424065	0.00424493	0.0481539	0.0104591	33.98	0.40586
LA0429	LA1589	LA1364	108527	2742	2719	0.00421168	0.0479086	-0.0745997	0.0043945	0.0775713	0.0203486	41.22	0.215961
LA0407	LA1777	LA0716	89838	5879	5830	0.00418482	0.115306	-0.0433576	0.00432739	0.0443856	0.0119962	35.29	0.360731
LA3124	LA3475	LA3778	180752	1560	1547	0.0041841	0.0168988	-0.0824991	0.00415343	0.0863171	0.0199415	40.88	0.208281
LA1269	LA3909	LA1322	100536	3606	3576	0.00417711	0.0666741	-0.059227	0.00403698	0.0626582	0.0169378	40.37	0.238342
LA3909	LA1269	LA2172	93475	3233	3207	0.00403727	0.0644548	-0.0640863	0.00417132	0.0754177	0.0183249	41	0.227632
LA0436	LA2172	LA1777	66797	12081	11987	0.0039056	0.264876	-0.02764	0.00406114	0.0369307	0.0082591	31.23	0.491718
LA2933	LA2133	LA1360	25721	16033	15909	0.00388204	0.553943	-0.0393795	0.00401889	0.044108	0.00947336	33.5	0.42423
LA1322	LA2933	LA1360	25577	16066	15949	0.00365454	0.555893	-0.0328149	0.00376664	0.0405932	0.00927643	33.89	0.406044
LA2744	LA3475	LA0407	41214	14471	14366	0.00364116	0.411657	-0.0287707	0.00356827	0.0371991	0.0088161	34.06	0.404744
LA3124	LA0429	LA1589	27065	3194	3172	0.00345586	0.190422	-0.104762	0.00309235	0.0930519	0.029018	45.26	0.106567
LA1364	LA1360	LA3778	51585	6675	6630	0.00338219	0.205039	-0.0322538	0.00345363	0.0437786	0.0104541	36.34	0.330362
LA0436	LA1364	LA0407	46579	13711	13623	0.00321943	0.369813	-0.0317111	0.00325388	0.0398255	0.00921603	36.16	0.353067
LA1782	LA0436	LA3778	33958	17034	16927	0.00315067	0.500022	-0.0322398	0.00307862	0.0317098	0.0081343	35.07	0.378473
LA1589	LA3909	LA1358	115512	2242	2228	0.00313199	0.0372556	-0.0733284	0.00325611	0.0729191	0.0183162	42.58	0.177772
LA2172	LA3909	LA0716	71588	11033	10965	0.00309119	0.235057	-0.0277059	0.00305677	0.0354334	0.00856892	35.45	0.356727
LA0436	LA1269	LA1322	99520	3582	3560	0.00308037	0.0669592	-0.0618171	0.00320368	0.0629651	0.0167484	42.28	0.191282
LA1316	LA0107	LA0716	40118	14912	14824	0.00295938	0.425688	-0.0362584	0.00296616	0.039794	0.00918727	37.21	0.322856
LA4117	LA1316	LA3778	35273	16099	16005	0.00292798	0.476483	-0.0272495	0.00303527	0.0316313	0.00787967	34.97	0.385202
LA1322	LA2964	LA0716	43994	15723	15636	0.00277432	0.416161	-0.0272371	0.00305174	0.0355315	0.00803578	35.91	0.37977
LA0436	LA1589	LA1028	84640	2932	2916	0.00273598	0.0646274	-0.0702081	0.00279743	0.0668842	0.0173662	43.03	0.161085
LA1322	LA2964	LA3778	42913	15239	15156	0.00273071	0.414621	-0.0254692	0.00271876	0.0318728	0.00779897	36.23	0.348605
LA0436	LA1589	LA1316	96681	3427	3409	0.00263312	0.0660375	-0.058626	0.00286511	0.0659199	0.0163132	42.59	0.175632
LA3909	LA1364	LA0407	47119	13878	13810	0.00245594	0.370126	-0.0306739	0.00244758	0.0383421	0.00919226	39.44	0.266266
LA3124	LA3475	LA2964	142032	1767	1759	0.00226886	0.024224	-0.0687191	0.00197214	0.0775607	0.018947	45.93	0.104087
LA2744	LA3909	LA1777	39725	13692	13632	0.00219587	0.407523	-0.0312068	0.00229207	0.0345268	0.00889643	39.19	0.25764
LA2172	LA1028	LA0444	73623	3660	3644	0.00219058	0.0902542	-0.0497866	0.00215753	0.0566851	0.0136794	43.47	0.157721
LA2964	LA2744	LA0716	48511	9095	9059	0.00198303	0.272317	-0.0337023	0.00205821	0.0372521	0.00900343	41.14	0.228603
LA1777	LA0407	LA1316	100392	5656	5634	0.00194863	0.101091	-0.0451902	0.00196671	0.0468406	0.0128128	43.8	0.153496
SL2.50	LA3475	LA1358	146434	258	257	0.00194175	0.00350462	-0.253589	-0.00418755	0.375566	0.0866072	53.39	0.0483511
LA1269	LA4117	LA0716	36213	17268	17202	0.00191471	0.48767	-0.023528	0.00207265	0.0356256	0.00797982	40.63	0.259737
LA2172	LA3909	LA0407	68888	12621	12573	0.00190522	0.267788	-0.031042	0.00199293	0.0358373	0.00888629	40.96	0.22427
LA1589	LA3909	LA1360	97623	2704	2694	0.00185254	0.0523971	-0.0687575	0.00213632	0.0828322	0.0196381	45.47	0.108784
LA1358	LA0107	LA0716	51217	7865	7837	0.00178321	0.234642	-0.0365741	0.00171206	0.0368794	0.0108026	43.65	0.158486
LA1358	LA0107	LA0407	50006	8485	8458	0.00159358	0.253073	-0.0296472	0.00147698	0.0332032	0.00866123	42.9	0.170527
LA2744	LA0429	LA0407	40702	14243	14198	0.00158222	0.411336	-0.0287549	0.0015298	0.0308635	0.00870427	43.09	0.175752
LA1322	LA1358	LA0716	38947	13159	13125	0.00129356	0.402937	-0.0299003	0.00146696	0.0334677	0.0084762	43	0.173068
LA2964	LA0444	LA0407	49578	8818	8799	0.0010785	0.262177	-0.0292474	0.00102538	0.0361417	0.00897545	45.07	0.114243
LA1269	LA2172	LA3778	69616	10473	10454	0.000907918	0.231128	-0.0387248	0.000828281	0.0420741	0.00937338	46.22	0.0883652
LA1364	LA1360	LA0716	52514	6875	6863	0.00087349	0.20736	-0.0394419	0.000748707	0.0424656	0.010837	46.99	0.0690878
LA0436	LA2744	LA1777	39351	13478	13455	0.000853971	0.406327	-0.0369864	0.000813613	0.0387125	0.00913637	46.14	0.0890521
LA3909	LA1269	LA1364	107264	2584	2580	0.000774593	0.0459316	-0.0723839	0.00105011	0.0710181	0.0199694	47.35	0.0525861
LA1589	LA2172	LA0407	68903	12544	12525	0.000757908	0.266771	-0.0320609	0.000906888	0.0361566	0.0088506	45.48	0.102466
LA3778	LA0716	LA0444	71968	5285	5278	0.000662691	0.127988	-0.0548623	0.000665995	0.0584007	0.0149962	48.63	0.044411
LA4117	LA1028	LA3778	30676	13972	13958	0.000501253	0.476572	-0.0336473	0.000385434	0.030831	0.00846258	47.47	0.0455457
LA0107	LA2133	LA3778	40552	14876	14862	0.000470778	0.423076	-0.036666	0.000434662	0.0301836	0.00865295	47.73	0.0502328
LA0444	LA0107	LA1358	10112	9252	9244	0.000432526	0.646532	-0.0594846	0.000331121	0.0655925	0.0144227	49.63	0.0229582
LA2933	LA2964	LA1777	38249	16933	16925	0.000236281	0.469552	-0.0285579	0.000297202	0.0344911	0.00823887	48.32	0.0360732
LA2172	LA0436	LA0407	68456	12509	12507	7.99488e-05	0.267631	-0.0369691	6.04652e-06	0.0354407	0.00897848	49.99	0.000673445
LA0429	LA2172	LA0716	71413	11037	11036	4.53042e-05	0.23611	-0.0361055	0.000135823	0.0320848	0.00821206	48.91	0.0165394
LA1782	LA0429	LA3778	34080	17249	17248	2.8988e-05	0.50304	-0.0335631	-7.11961e-05	0.0368528	0.00791092	50.25	0.00899973
LA2933	LA1782	LA0716	34209	17250	17256	-0.000173883	0.502161	-0.0327203	-0.000287783	0.0307643	0.00821769	50.92	0.03502
LA2172	SL2.50	LA0716	74421	11713	11718	-0.000213393	0.239453	-0.035246	-0.000211513	0.0291094	0.00834602	51.28	0.025343
LA1322	LA2133	LA1364	110839	2134	2135	-0.000234247	0.0370869	-0.075166	0.000148975	0.0834871	0.0197295	49.35	0.00755084
LA2133	LA1358	LA0716	39127	13154	13161	-0.000266008	0.402112	-0.0365814	-0.000301791	0.0354363	0.00864404	50.96	0.0349132
LA2744	LA3124	LA0407	41355	14481	14490	-0.000310655	0.411953	-0.0290716	-0.000296358	0.0309016	0.00876803	51.28	0.0337999
LA3909	LA3124	LA1269	24725	3213	3216	-0.000466636	0.206362	-0.112093	-0.000959726	0.0969512	0.0272443	51.29	0.0352267
LA1358	LA2964	LA3778	48691	8481	8489	-0.00047142	0.258449	-0.0416953	-0.00054807	0.0345481	0.0092591	52.3	0.0591926
SL2.50	LA0429	LA1782	153858	1930	1932	-0.000517866	0.0244864	-0.0745592	-0.000302931	0.0739946	0.0193714	50.51	0.0156381
LA2933	LA0444	LA0407	33858	14800	14822	-0.000742691	0.466635	-0.0355357	-0.00059228	0.0340798	0.00916894	53	0.0645963
LA0444	LA2964	LA0716	50546	8066	8078	-0.00074331	0.242075	-0.0411849	-0.000728445	0.0355632	0.0101582	52.32	0.0717097
LA1322	LA0107	LA3778	40414	14835	14867	-0.00107737	0.423612	-0.0339013	-0.00116326	0.0297613	0.00865458	54.98	0.13441
LA2172	LA1269	LA1777	66486	11845	11871	-0.00109631	0.262921	-0.033351	-0.00115531	0.0317355	0.00854684	55.55	0.135174
LA1269	LA1364	LA0407	46314	13512	13543	-0.00114581	0.368752	-0.0352703	-0.00115455	0.0335315	0.00948146	54.91	0.121769
LA1589	LA0436	LA1322	101366	3649	3658	-0.0012317	0.0672384	-0.0744068	-0.00129608	0.0675141	0.0174648	52.62	0.0742109
LA0436	LA2172	LA0716	71006	10920	10952	-0.00146306	0.235492	-0.033999	-0.00138636	0.0317517	0.00862543	56.28	0.16073
LA1322	LA2133	LA1777	159985	1944	1950	-0.00154083	0.0237614	-0.0851569	-0.00134227	0.0750593	0.0197944	51.57	0.0678105
LA2172	LA2744	LA1777	37005	12419	12458	-0.00156771	0.402007	-0.034283	-0.00168413	0.03046	0.00883624	57.33	0.190593
SL2.50	LA0429	LA1360	112538	2099	2106	-0.00166468	0.0360193	-0.0668979	-0.00178175	0.0810211	0.0201048	53.64	0.0886228
LA1589	LA1364	LA0407	47137	13768	13817	-0.00177633	0.369168	-0.0349823	-0.00175458	0.0335257	0.0092062	57.5	0.190587
LA1782	LA3124	LA3778	34672	17487	17551	-0.00182659	0.502625	-0.0304956	-0.00188844	0.0328117	0.00777361	59.18	0.242929
LA2172	LA3909	LA1777	67197	12059	12105	-0.00190366	0.264489	-0.0325176	-0.00189896	0.0277491	0.00833933	59.07	0.227712
LA3909	LA1782	LA3778	34269	17147	17217	-0.00203702	0.500692	-0.0308649	-0.00188734	0.0262711	0.00795207	59.31	0.237339
LA2744	SL2.50	LA1777	41713	14487	14549	-0.00213528	0.410409	-0.0349809	-0.00225617	0.0282372	0.00863531	60.88	0.261273
LA3124	LA3475	LA0716	178250	1532	1540	-0.00260417	0.0169422	-0.0808693	-0.00255261	0.0871189	0.0208986	54.58	0.122143
LA1589	LA3909	LA1316	97918	3438	3456	-0.00261097	0.0657749	-0.0666049	-0.00234298	0.0614099	0.0161189	55.55	0.145356
SL2.50	LA2744	LA0407	43197	15213	15299	-0.00281856	0.413952	-0.0382692	-0.00284058	0.0291519	0.00873586	62.08	0.325164
LA1782	LA3475	LA3778	34626	17411	17512	-0.00289208	0.502135	-0.0385628	-0.00290937	0.0264905	0.00776206	64.3	0.37482
LA0436	LA3909	LA1589	36371	324	326	-0.00307692	0.0175576	-0.170659	-0.00311834	0.15942	0.0437519	52.58	0.0712732
LA1360	LA1028	LA0407	44230	10145	10209	-0.00314435	0.315155	-0.0385918	-0.00299675	0.0377377	0.0102081	61.4	0.293565
LA0444	LA2964	LA3778	49761	7744	7794	-0.00321792	0.237952	-0.0473609	-0.0029971	0.0373902	0.0100467	61.57	0.298316
LA1269	LA2172	LA0407	67948	12300	12380	-0.00324149	0.266442	-0.0370196	-0.00323222	0.027027	0.00905248	63.94	0.357054
LA2744	LA3475	LA1777	39979	13745	13835	-0.00326323	0.408236	-0.0366298	-0.00320703	0.0327804	0.00884824	64.28	0.362448
LA1269	LA0436	LA1364	106117	2566	2584	-0.00349515	0.0462851	-0.0731905	-0.00378762	0.0668244	0.0196395	57.13	0.192857
LA2172	SL2.50	LA0407	72364	13498	13603	-0.0038744	0.272468	-0.0380777	-0.00388821	0.0320501	0.00861963	67.53	0.451087
LA4117	LA1782	LA1360	31377	11865	11958	-0.00390379	0.431576	-0.0361918	-0.00382045	0.03061	0.00927379	65.71	0.411962
LA3909	LA0436	LA1782	168753	255	257	-0.00390625	0.00302484	-0.184919	-0.00455147	0.162113	0.0469428	52.97	0.0969578
LA0716	LA3778	LA0407	67860	8348	8414	-0.00393748	0.198081	-0.0515175	-0.00378614	0.0420828	0.0117141	62.53	0.323212
LA3778	LA0716	LA1364	74086	5612	5657	-0.00399326	0.132025	-0.0564275	-0.00419054	0.0547245	0.0152767	60.81	0.274309
LA1269	LA1589	LA1782	153102	982	990	-0.0040568	0.0127165	-0.119511	-0.00446502	0.104752	0.0299651	55.8	0.149007
LA0436	LA1589	LA1358	114322	2207	2226	-0.00428604	0.037329	-0.0849142	-0.00377271	0.0650286	0.0189011	58.19	0.199603
LA2172	LA3909	LA1364	30517	14321	14453	-0.00458747	0.485301	-0.0400108	-0.00460627	0.0274187	0.00912519	69.52	0.504786
LA3124	LA0444	LA1777	34837	14948	15091	-0.00476048	0.463022	-0.0431067	-0.00477316	0.029336	0.00883994	70.2	0.539954
LA1358	LA2133	LA3778	37917	12751	12873	-0.00476116	0.403267	-0.0444333	-0.00487917	0.0286519	0.00919103	70.26	0.530863
LA2172	LA3475	LA0716	72024	11122	11229	-0.00478726	0.236832	-0.0359108	-0.00493765	0.036361	0.00851452	71.81	0.579909
LA0429	LA3475	LA2964	136877	1970	1989	-0.00479919	0.0281107	-0.0786274	-0.00483517	0.0728735	0.0187794	60.11	0.257472
LA1269	LA1589	LA4117	156340	1022	1032	-0.00486855	0.0129677	-0.127425	-0.00519177	0.105894	0.0284402	57.56	0.182551
LA1322	LA2133	LA2964	128539	2100	2121	-0.00497512	0.0317942	-0.0827603	-0.00510939	0.0763359	0.0209039	59.21	0.244423
LA0429	LA0444	LA1777	34267	14704	14852	-0.00500744	0.463093	-0.035937	-0.00514497	0.0293181	0.00876507	72.27	0.586986
LA1028	LA2172	LA2744	68674	3866	3905	-0.00501866	0.101655	-0.0573624	-0.00495016	0.0424586	0.0133153	63.8	0.371764
LA0436	LA1589	LA2133	100940	3642	3679	-0.00505395	0.0676236	-0.078186	-0.00470976	0.0659401	0.0198105	58.72	0.237741
LA1269	LA1589	LA1316	113174	1341	1355	-0.00519288	0.0232675	-0.104785	-0.00506812	0.10441	0.0284815	57.61	0.177944
LA2964	LA0107	LA3778	54849	9534	9634	-0.00521703	0.258968	-0.0355007	-0.00529854	0.0233265	0.00813426	74.36	0.651386
LA2744	LA3124	LA1777	40145	13803	13948	-0.00522504	0.408728	-0.0412031	-0.00515128	0.0301557	0.00870235	72.23	0.591941
LA2172	LA2744	LA0407	38129	12832	12967	-0.00523276	0.403563	-0.0418358	-0.00534102	0.0253141	0.00834404	73.74	0.6401
LA1028	LA2172	LA2933	58456	6133	6200	-0.00543258	0.174222	-0.0504441	-0.00552341	0.0403409	0.0111784	68.76	0.494114
LA2172	LA0429	LA0407	68995	12595	12733	-0.00544852	0.268524	-0.0385459	-0.00550514	0.0349786	0.00874168	73.2	0.629758
LA2933	LA1358	LA1777	33928	14303	14468	-0.00573494	0.458875	-0.0383265	-0.00579358	0.0251686	0.0087219	74.81	0.664257
LA2172	LA1589	LA1777	67400	11971	12111	-0.00581347	0.263243	-0.0449413	-0.00573639	0.0257964	0.00856221	74.33	0.669966
LA1589	LA2172	LA0716	71656	10921	11050	-0.00587138	0.234665	-0.0402354	-0.00590583	0.0349008	0.00843708	75.69	0.699985
LA2172	SL2.50	LA1777	70106	12773	12931	-0.0061469	0.268281	-0.0347219	-0.00627823	0.0233273	0.0080938	77.91	0.775684
LA1777	LA0407	LA3778	87708	5578	5647	-0.00614699	0.113461	-0.0517434	-0.00615346	0.0469286	0.0133761	67.72	0.460032
LA2964	LA1358	LA1777	47221	9284	9401	-0.00626171	0.28351	-0.0427855	-0.00611151	0.0288335	0.00873289	75.62	0.699827
LA1358	LA2964	LA1269	32125	12845	13012	-0.0064586	0.445949	-0.040679	-0.00641339	0.0228051	0.00847822	77.53	0.756455
LA3778	LA0716	LA1777	65478	8029	8134	-0.00649632	0.197977	-0.0544205	-0.00625363	0.0511535	0.0119131	70.16	0.524937
LA3124	LA1782	LA0716	35830	17856	18090	-0.00650976	0.500808	-0.035576	-0.0065166	0.0240967	0.00795673	79.08	0.819005
SL2.50	LA2133	LA1360	28756	17790	18024	-0.00653376	0.554654	-0.0394842	-0.00649399	0.0313286	0.00907138	76.58	0.715877
LA1316	LA1360	LA1777	48600	10984	11129	-0.00655723	0.312715	-0.0439575	-0.00673002	0.0290558	0.00997548	74.99	0.674656
LA2133	LA1322	LA3778	166912	1773	1797	-0.00672269	0.0209406	-0.0981508	-0.0068012	0.0785967	0.0221222	62.03	0.307438
LA2172	LA3124	LA0716	72314	11148	11299	-0.00672696	0.23688	-0.0362316	-0.00666034	0.0288354	0.00842106	78.54	0.790914
LA2744	LA0444	LA3778	43276	6683	6774	-0.00676228	0.237199	-0.0431555	-0.00664104	0.0287173	0.00945695	75.63	0.702239
LA0429	LA1589	LA2172	94639	3339	3385	-0.00684117	0.0663358	-0.0844728	-0.00680493	0.0511032	0.0166799	65.22	0.407971
LA0436	LA1589	LA1364	107583	2612	2648	-0.00684411	0.0466134	-0.089289	-0.00667202	0.0770111	0.0205911	62.28	0.324024
LA2964	LA0444	LA2933	33433	11276	11434	-0.00695729	0.404503	-0.0367765	-0.00681995	0.0256713	0.00877041	78.33	0.777609
LA1589	LA3909	LA1028	85107	2903	2944	-0.00701214	0.0642852	-0.0713602	-0.00706854	0.0544554	0.0171863	66.18	0.41129
LA1358	LA0107	LA3778	50099	7535	7645	-0.00724638	0.23254	-0.0442772	-0.00718649	0.0270465	0.00958951	76.8	0.749412
LA1358	LA0107	LA1777	48746	8212	8332	-0.00725338	0.253393	-0.0427878	-0.00717403	0.0328791	0.00924201	77.78	0.776241
LA2172	LA1269	LA1364	30120	14012	14219	-0.00733237	0.483813	-0.0508138	-0.00738996	0.0311065	0.00980287	78.04	0.753856
LA1777	LA0407	LA2744	93861	4677	4747	-0.00742784	0.0912427	-0.0496117	-0.00743814	0.037519	0.0113583	74.21	0.654863
SL2.50	LA0444	LA1777	36338	15586	15821	-0.00748241	0.463606	-0.0443424	-0.00739058	0.0353483	0.00861448	80.65	0.857925
LA1364	SL2.50	LA0407	50022	14830	15058	-0.00762848	0.374021	-0.0443434	-0.00769819	0.0292864	0.00903698	80.72	0.851855
LA1358	LA1028	LA0716	33998	11477	11655	-0.00769497	0.404901	-0.0388189	-0.00774852	0.0258384	0.00910456	80.42	0.851059
LA0436	LA3909	LA1269	35556	321	326	-0.00772798	0.0178714	-0.175123	-0.00797214	0.166134	0.0453941	56.72	0.175621
LA0429	SL2.50	LA0107	142894	1924	1954	-0.00773595	0.0264219	-0.0887179	-0.00752261	0.061203	0.018656	65.75	0.403227
LA1269	LA3909	LA1028	84349	2895	2941	-0.00788211	0.0647114	-0.071835	-0.00805943	0.0598	0.0186311	66.96	0.43258
LA1589	LA1269	LA3778	179969	943	958	-0.00789058	0.0104525	-0.10783	-0.00734775	0.108707	0.0283346	59.79	0.259321
LA1358	LA1322	LA3778	37682	12660	12862	-0.00791474	0.403804	-0.0440532	-0.00795964	0.0357337	0.00894616	81.26	0.889727
LA3778	LA0716	LA3909	82580	6580	6685	-0.00791557	0.138401	-0.0539943	-0.00773548	0.0365694	0.012324	73.4	0.627675
LA1589	LA0436	LA0444	117855	2321	2359	-0.00811966	0.0381932	-0.0678834	-0.00790817	0.0590369	0.0177237	66.64	0.446192
LA1028	LA4117	LA0716	32354	14472	14710	-0.00815571	0.474226	-0.0377167	-0.00815892	0.0234796	0.00826517	83.89	0.987145
LA2172	LA1782	LA0716	33737	16030	16297	-0.00825935	0.489329	-0.0393072	-0.00816213	0.0213058	0.00804073	84.42	1.0151
LA2172	LA0436	LA3778	70022	10547	10723	-0.00827457	0.232989	-0.0419626	-0.00823719	0.0277229	0.009086	81.66	0.906581
LA1028	LA2172	LA2964	80408	4220	4291	-0.00834215	0.0957163	-0.0556734	-0.00839089	0.0420889	0.0132493	73.31	0.63331
LA0444	LA0107	LA3778	50546	7084	7204	-0.00839866	0.220378	-0.0443633	-0.00834237	0.0313472	0.00996921	79.97	0.836813
LA2964	LA1358	LA0407	48392	9466	9628	-0.00848434	0.282933	-0.0433738	-0.00859592	0.0193892	0.00827346	84.59	1.03897
SL2.50	LA3124	LA1358	134263	1567	1594	-0.0085416	0.0230018	-0.101108	-0.00898331	0.0762245	0.0234242	65.01	0.383505
LA2172	LA1028	LA1358	72738	3701	3765	-0.00857219	0.0930876	-0.0599176	-0.00870592	0.0424374	0.0137697	73.64	0.632251
LA2172	LA3124	LA0407	69883	12776	13000	-0.00869025	0.269457	-0.0389523	-0.00871926	0.0263395	0.00860393	84.32	1.0134
LA2172	SL2.50	LA1364	32003	15238	15507	-0.00874939	0.489976	-0.0417608	-0.00848438	0.0260513	0.00899609	82.94	0.943119
LA3124	LA3475	LA1364	124068	1752	1783	-0.00876945	0.0277031	-0.0921502	-0.00856045	0.0714286	0.0206736	65.68	0.414076
LA1589	LA3909	LA0444	119157	2316	2357	-0.00877381	0.0377372	-0.0783985	-0.00875228	0.0552498	0.0179555	68.69	0.487443
LA1316	LA4117	LA0716	36563	16472	16767	-0.00887512	0.47619	-0.0404281	-0.00886629	0.0237659	0.00810025	86.22	1.09457
LA1269	LA2172	LA0716	70551	10716	10910	-0.00897068	0.234614	-0.0425094	-0.00906378	0.0219005	0.00863384	85.15	1.0498
LA2133	LA1322	LA0107	127752	1987	2023	-0.00897756	0.0304337	-0.0896097	-0.00943612	0.0702581	0.0212045	67.35	0.445005
LA0436	LA1589	LA2172	93960	3252	3312	-0.00914077	0.0652978	-0.0723084	-0.00874043	0.0537732	0.0175503	68.75	0.498023
LA0436	LA0444	LA1777	34069	14442	14711	-0.00922718	0.461121	-0.0489826	-0.00918498	0.0249596	0.00911927	84.28	1.00721
LA2133	LA1322	LA4117	141558	2011	2049	-0.00935961	0.0278812	-0.0921875	-0.0091612	0.0701286	0.020989	66.62	0.436477
SL2.50	LA2964	LA1777	41975	18347	18695	-0.00939474	0.468785	-0.0396197	-0.00932246	0.0209805	0.00784984	88.11	1.1876
LA0444	LA2933	LA1777	32979	14117	14388	-0.0095071	0.463617	-0.0423196	-0.00954778	0.0238512	0.00910607	85.27	1.04851
LA3124	SL2.50	LA1028	100079	1927	1964	-0.00950912	0.0374243	-0.0941263	-0.00960986	0.0780108	0.0227061	66.27	0.423229
LA2744	LA0444	LA0407	43041	7560	7706	-0.00956374	0.261821	-0.0446036	-0.00957886	0.0242773	0.0097988	83.49	0.977554
LA1269	LA1589	LA1364	124585	1060	1081	-0.0098085	0.0168947	-0.133301	-0.00971865	0.109517	0.0316512	62.24	0.307055
LA3124	LA1322	LA1360	27163	16915	17253	-0.0098923	0.557108	-0.0475724	-0.00985773	0.0252251	0.00890488	86.66	1.107
LA1269	LA0436	LA1358	112950	2180	2224	-0.00999092	0.0375275	-0.0739979	-0.0101741	0.0651237	0.0194102	69.62	0.524163
LA2172	LA0429	LA3778	70525	10673	10892	-0.0101553	0.234173	-0.0446397	-0.0101503	0.0224557	0.00877503	87.71	1.15672
LA0429	LA2133	LA1360	26857	16505	16844	-0.0101652	0.553915	-0.043446	-0.0100839	0.0232011	0.00871908	87.5	1.15653
LA3909	LA0444	LA1777	34505	14564	14867	-0.0102953	0.46032	-0.0422873	-0.0104561	0.0300506	0.00886831	88.07	1.17904
LA1358	LA1316	LA0716	37679	12772	13041	-0.0104211	0.406555	-0.0414841	-0.0104548	0.0234165	0.00876825	88.17	1.19235
LA1028	LA2172	LA1360	59770	4354	4446	-0.0104545	0.128336	-0.0609293	-0.010515	0.0380527	0.0137246	77.49	0.766141
LA0444	LA2744	LA0716	44372	6872	7018	-0.0105112	0.238406	-0.0472161	-0.0103302	0.0245312	0.00949491	86.1	1.08797
LA1777	LA0407	LA1360	95423	4876	4980	-0.0105519	0.0936179	-0.0601232	-0.0104611	0.0447825	0.0130985	78.52	0.79865
LA1269	LA0436	LA1316	95428	3336	3408	-0.0106762	0.0660063	-0.0755675	-0.010874	0.0525843	0.0171671	73.24	0.633424
LA0107	LA2964	LA1782	24303	13811	14110	-0.0107088	0.534639	-0.0507805	-0.0107602	0.02394	0.00885962	89.08	1.21452
LA1358	LA0444	LA2933	29645	8895	9088	-0.0107324	0.377572	-0.0472549	-0.0106701	0.0216544	0.00900956	88.44	1.18431
LA1028	LA2172	LA3124	60249	6429	6569	-0.0107709	0.177454	-0.0525817	-0.0106424	0.0372923	0.0114365	82.12	0.930564
LA2172	LA2964	LA1777	37410	15768	16112	-0.0107905	0.460095	-0.0377439	-0.0109004	0.0187755	0.00773821	91.78	1.40864
LA1364	LA1269	LA1777	45199	12873	13154	-0.0107965	0.365414	-0.0424544	-0.0106586	0.0233995	0.00882476	88.72	1.2078
LA0407	LA1777	LA1322	104882	5907	6036	-0.0108013	0.10223	-0.0511387	-0.0106728	0.0408719	0.0123109	80.15	0.866937
LA1316	LA1360	LA0407	50223	11462	11713	-0.0108306	0.315744	-0.0445048	-0.010849	0.0283039	0.00964301	86.88	1.12506
LA0429	LA2964	LA1777	39779	17321	17702	-0.0108786	0.468209	-0.0397958	-0.0109972	0.0174521	0.00781621	92.02	1.40697
LA1358	LA0444	LA1589	29883	9303	9510	-0.011003	0.386336	-0.0423871	-0.0108717	0.0222621	0.00888845	88.99	1.22312
LA3124	SL2.50	LA2133	124801	2513	2569	-0.0110193	0.0391275	-0.0860488	-0.0111113	0.0605141	0.0209865	70.4	0.529449
LA2172	LA3475	LA1364	30745	14467	14791	-0.0110739	0.487609	-0.0452499	-0.0108452	0.0228833	0.00943265	87.57	1.14975
LA1358	LA2964	LA3475	32960	13041	13337	-0.0112215	0.444538	-0.0413727	-0.0111947	0.0192705	0.00820077	91.37	1.36507
LA2964	LA0444	LA2172	31411	10731	10980	-0.0114688	0.408701	-0.0501761	-0.0115206	0.0242964	0.00947479	88.96	1.21592
LA2933	LA2964	LA0407	39164	17395	17799	-0.0114792	0.473305	-0.0444802	-0.0113892	0.0194365	0.00835568	91.22	1.36305
LA3124	LA0429	LA1269	26198	3113	3186	-0.0115891	0.193833	-0.109952	-0.011919	0.0971466	0.0277332	66.3	0.429776
LA3909	LA1782	LA0716	35528	17508	17923	-0.0117129	0.499317	-0.0416457	-0.0117233	0.0206556	0.0079548	92.98	1.47374
LA2172	LA0444	LA0407	32862	13588	13911	-0.0117459	0.455576	-0.044259	-0.011872	0.0185269	0.00850094	91.77	1.39655
SL2.50	LA3124	LA1777	182761	1740	1782	-0.011925	0.0189067	-0.0903032	-0.0119872	0.0607407	0.020013	72.51	0.598973
LA2964	LA0444	LA0436	33549	11596	11876	-0.0119291	0.411638	-0.0437742	-0.0118823	0.0270015	0.00897259	90.66	1.32429
LA2964	LA0444	LA0429	33960	11709	11993	-0.0119821	0.411051	-0.0452299	-0.0120135	0.0221338	0.00866615	91.24	1.38626
LA1028	LA2172	LA3909	59522	6384	6540	-0.0120706	0.178395	-0.053718	-0.0122164	0.0311512	0.0113627	85.83	1.07513
LA2964	LA0444	LA3909	33880	11726	12015	-0.012173	0.41202	-0.0461937	-0.0120343	0.0233079	0.00875088	91.94	1.37521
SL2.50	LA3124	LA1782	160323	1731	1774	-0.0122682	0.0213944	-0.0870588	-0.0121903	0.0674663	0.0203533	72.52	0.598937
LA2964	LA0444	SL2.50	36247	12439	12748	-0.0122682	0.409985	-0.0574808	-0.0122253	0.0211962	0.00845873	92.59	1.44529
LA1589	LA0444	LA1777	34584	14559	14921	-0.0122795	0.460165	-0.0473207	-0.0122033	0.0242236	0.00904068	91.11	1.34982
LA2133	LA1322	LA2744	112547	1923	1971	-0.0123267	0.0334418	-0.0907469	-0.0125202	0.0578821	0.0197878	72.97	0.63272
LA1364	LA1589	LA1777	45963	13127	13456	-0.0123763	0.36643	-0.0491391	-0.0125047	0.0169478	0.00895377	91.89	1.39658
LA0444	LA2133	LA3778	37036	12563	12878	-0.0123816	0.407206	-0.045789	-0.0124656	0.0218255	0.00921896	91.17	1.35217
LA2172	LA3475	LA0407	69658	12696	13015	-0.0124071	0.269595	-0.0457647	-0.0125115	0.0223451	0.00889879	92.12	1.40598
LA1358	LA2964	LA3124	33272	13047	13376	-0.0124513	0.442633	-0.045617	-0.0125171	0.0168273	0.00815087	93.47	1.53568
LA1777	LA0407	LA1364	96178	4876	4999	-0.0124557	0.0931138	-0.0601655	-0.0123973	0.0350322	0.0128865	82.76	0.962037
LA2964	LA1358	LA0716	49887	8694	8915	-0.0125504	0.26089	-0.047947	-0.0124895	0.0210412	0.00928548	90.94	1.34506
LA1782	LA2933	LA3778	32873	16528	16950	-0.0126053	0.504559	-0.0451138	-0.0126346	0.0186995	0.00805844	94.12	1.56787
LA2172	LA3124	LA1364	30864	14491	14861	-0.0126056	0.487445	-0.052107	-0.0127041	0.0172945	0.00907915	92.01	1.39926
SL2.50	LA1322	LA1360	28560	17733	18187	-0.0126392	0.557072	-0.0455921	-0.0125726	0.0220524	0.0089139	92.18	1.41045
LA1777	LA0407	LA2964	99065	5110	5241	-0.0126558	0.0946023	-0.0634339	-0.0127232	0.0349281	0.0118069	86.01	1.07761
LA1028	LA2172	LA3475	60233	6402	6569	-0.0128749	0.17719	-0.058184	-0.0127199	0.0301031	0.0112143	87.03	1.13426
LA1028	LA1364	LA1777	39150	10728	11008	-0.0128819	0.356995	-0.0475085	-0.01303	0.0192541	0.00936199	91.97	1.3918
LA3124	LA1358	LA1777	35718	14846	15236	-0.0129646	0.457173	-0.0465529	-0.0129692	0.0192516	0.00822873	94.02	1.57608
LA2744	LA1358	LA0716	45634	7036	7224	-0.0131837	0.238087	-0.0462937	-0.0131807	0.0264091	0.00987824	90.52	1.33432
LA0444	LA2964	LA1360	18134	9961	10229	-0.0132739	0.526824	-0.0500327	-0.0134	0.0285714	0.0101078	90.72	1.32571
LA1028	LA2172	LA1364	65864	4125	4236	-0.0132759	0.112644	-0.0618266	-0.0133494	0.0430839	0.0130399	84.51	1.02373
LA2172	LA3124	LA1777	67992	12144	12471	-0.0132846	0.265801	-0.0449722	-0.0132395	0.0147807	0.00817018	94.9	1.62047
LA0429	LA3124	LA4117	164562	1188	1220	-0.013289	0.0144218	-0.0950718	-0.0133099	0.0857143	0.0232026	71.88	0.573638
LA0429	LA1322	LA1360	26762	16515	16967	-0.0134998	0.555773	-0.0485401	-0.0135844	0.0160421	0.00860395	94.27	1.57885
LA1028	LA2172	LA1782	87730	3794	3899	-0.0136488	0.08062	-0.0702199	-0.0136468	0.0413246	0.0135137	84.26	1.00985
LA2744	LA1316	LA0716	42014	11782	12112	-0.013811	0.362536	-0.0526077	-0.014137	0.0190563	0.00940875	93.19	1.50253
LA2964	LA0444	LA3475	34215	11770	12100	-0.0138249	0.410949	-0.0459209	-0.0139308	0.0189763	0.00863499	94.71	1.6133
LA2133	LA1360	LA1777	50636	11162	11475	-0.0138269	0.308941	-0.0506531	-0.0138249	0.0227635	0.0102093	91.27	1.35415
LA0436	LA2133	LA1360	26530	16199	16654	-0.0138496	0.553239	-0.04885	-0.0139116	0.0192115	0.00896577	93.89	1.55164
LA0444	LA1358	LA0407	44897	7116	7317	-0.0139264	0.243266	-0.0530408	-0.014028	0.0196579	0.00935382	93.68	1.49971
LA1028	LA2172	LA4117	88268	3880	3990	-0.0139771	0.0818615	-0.0585977	-0.0141935	0.0335211	0.0128822	86.17	1.10179
LA0444	LA1322	LA3778	36773	12544	12901	-0.0140303	0.408965	-0.0505041	-0.0139098	0.0196479	0.00884775	94.32	1.57212
LA0436	LA2964	LA1777	39581	17065	17554	-0.0141252	0.466563	-0.0435411	-0.0140889	0.0214132	0.00802638	95.99	1.75532
LA1358	LA2964	LA3909	32758	12886	13258	-0.0142289	0.443856	-0.0469136	-0.0142352	0.0199107	0.00827668	95.84	1.71992
LA1589	LA2744	LA0407	40822	13952	14356	-0.0142716	0.409489	-0.0524906	-0.0143983	0.0187188	0.00905949	94.56	1.5893
LA2172	LA3475	LA1777	67780	12083	12433	-0.0142764	0.265624	-0.0467374	-0.0143252	0.0187834	0.00848504	95.39	1.68828
SL2.50	LA1358	LA1777	36952	15392	15839	-0.0143127	0.458047	-0.048552	-0.0142858	0.0176216	0.00829828	95.86	1.72154
LA4117	LA1782	LA1364	29216	12212	12567	-0.0143266	0.458913	-0.076558	-0.0143636	0.0337115	0.0144007	84.16	0.997424
SL2.50	LA0444	LA0407	37336	16135	16606	-0.0143856	0.467215	-0.0519614	-0.0143214	0.0163887	0.00872728	95.11	1.64099
LA1322	LA1316	SL2.50	81427	9085	9351	-0.0144283	0.184613	-0.0603537	-0.0143241	0.0266735	0.0106474	90.76	1.34531
LA2964	LA0444	LA3124	34523	11823	12171	-0.0145036	0.410035	-0.0506731	-0.0144516	0.0182006	0.00853895	95.85	1.69244
LA3124	LA3475	LA1028	97281	1899	1955	-0.0145304	0.0381075	-0.109312	-0.0141983	0.0689655	0.0229412	73.21	0.618898
LA1322	LA1316	LA0429	76252	8516	8769	-0.014637	0.184793	-0.0641669	-0.0147578	0.0270196	0.011716	89.68	1.25963
LA0429	SL2.50	LA0407	181913	2079	2141	-0.0146919	0.022672	-0.0849438	-0.0146893	0.0550053	0.0183694	78.42	0.799661
LA1589	LA0436	LA1782	135948	2345	2415	-0.0147059	0.0338289	-0.0923797	-0.0148527	0.047501	0.0172379	80.52	0.861633
LA2964	LA0107	LA2744	15508	12299	12667	-0.01474	0.61684	-0.0500431	-0.0147753	0.0190561	0.00936033	94.15	1.5785
LA1269	LA0429	LA1364	106689	2630	2709	-0.0147968	0.0476577	-0.0814703	-0.0152499	0.0551268	0.0190478	78.71	0.800615
LA1028	LA1364	LA0407	40290	11060	11393	-0.014831	0.357857	-0.0509122	-0.01486	0.0174473	0.00919675	94.87	1.61579
LA2964	LA0444	LA1589	33879	11691	12043	-0.014831	0.411956	-0.0455125	-0.0145908	0.0197755	0.00878776	95.16	1.66035
LA1589	LA0436	LA0407	160162	2545	2622	-0.0149023	0.0312528	-0.0933806	-0.0149068	0.062211	0.0213662	75.42	0.697683
LA2964	LA0444	LA1269	33258	11558	11908	-0.0149152	0.413687	-0.0477775	-0.0151058	0.0225131	0.00880826	95.56	1.71496
LA1589	LA2133	LA1360	27071	16353	16849	-0.0149389	0.55086	-0.0513703	-0.0150616	0.0216032	0.00927797	94.6	1.62337
SL2.50	LA3124	LA0716	187357	1570	1618	-0.0150565	0.016731	-0.0955372	-0.0149156	0.0626466	0.0214443	75.43	0.695553
LA1269	LA0444	LA1777	33964	14227	14664	-0.0151258	0.459645	-0.0483324	-0.0150193	0.0178618	0.00886963	95.56	1.69334
LA3124	SL2.50	LA1322	125329	2486	2563	-0.0152505	0.0387259	-0.106332	-0.0155197	0.0636197	0.0216363	75.95	0.7173
LA3778	LA0716	LA1316	78911	6323	6519	-0.0152624	0.139963	-0.0758839	-0.0152563	0.0422059	0.0132795	87.71	1.14886
LA1322	LA1316	LA3475	76976	8589	8856	-0.0153052	0.184758	-0.0581217	-0.0152925	0.0220915	0.011354	90.99	1.34688
LA2964	LA1316	LA0716	42545	15054	15523	-0.0153383	0.418164	-0.0471346	-0.0153934	0.0124584	0.00819987	97.08	1.87727
LA2964	LA1028	LA0716	38196	13421	13840	-0.0153699	0.416472	-0.0493135	-0.0153539	0.0156807	0.00826133	96.98	1.85853
LA1316	LA1364	LA1777	44274	12195	12576	-0.0153809	0.358766	-0.0509554	-0.0155768	0.0215204	0.00897293	95.98	1.73597
LA1269	LA0436	LA1360	95114	2582	2663	-0.0154433	0.0522624	-0.0823447	-0.0152601	0.0717794	0.0187914	79.34	0.812075
LA0444	LA0107	LA0716	51433	7300	7530	-0.0155091	0.223805	-0.0528547	-0.0156762	0.0190476	0.0101058	93.75	1.5512
LA1358	LA4117	LA1777	38726	10964	11310	-0.0155338	0.365148	-0.0496423	-0.0156017	0.016316	0.00874425	96.18	1.78423
LA0429	LA3124	LA1316	120724	1489	1536	-0.0155372	0.0244446	-0.105763	-0.0151052	0.0820707	0.026404	71.53	0.572082
LA1358	LA0444	LA3124	30513	9404	9703	-0.0156487	0.385067	-0.0483442	-0.0156878	0.0164542	0.00883972	96.07	1.77469
LA0444	LA0107	LA1777	49223	7722	7970	-0.0158042	0.241731	-0.0547257	-0.0157986	0.0309114	0.00978496	94.53	1.61458
LA2744	LA2964	LA3778	47394	8642	8920	-0.0158296	0.270368	-0.0546942	-0.0157862	0.0189995	0.00891679	96.2	1.77039
LA0107	LA1269	LA0716	40065	15198	15688	-0.0158648	0.435315	-0.0478812	-0.0157609	0.0154602	0.00833922	97.17	1.88997
LA4117	SL2.50	LA0716	38866	18492	19090	-0.0159119	0.491602	-0.0485437	-0.0159813	0.0142637	0.00791281	97.77	2.01968
LA1358	LA0444	LA3909	29950	9288	9589	-0.0159453	0.38661	-0.0470367	-0.0159649	0.0159012	0.00879658	96.54	1.8149
LA0107	LA0444	LA4117	22517	9721	10039	-0.0160931	0.467394	-0.0552177	-0.0161697	0.0218957	0.00983775	94.71	1.64364
LA0444	LA2133	LA0716	38011	12899	13322	-0.0161321	0.408223	-0.0524881	-0.0162496	0.0186043	0.00897315	96.51	1.81092
LA0436	LA3909	LA0407	194596	304	314	-0.0161812	0.00316576	-0.181409	-0.0169331	0.17803	0.0438887	64.65	0.385819
LA1269	LA1589	LA1322	118472	1414	1461	-0.0163478	0.0236924	-0.116171	-0.0161691	0.078957	0.024276	74.14	0.666055
LA1777	LA0407	LA1358	91935	4505	4655	-0.0163755	0.0906078	-0.0618944	-0.0166144	0.0307571	0.0123714	91.1	1.34296
LA2172	LA1358	LA1777	33111	13244	13686	-0.0164129	0.448527	-0.0489324	-0.0164002	0.0166503	0.0089722	96.69	1.82789
LA1589	LA1782	LA0716	35535	17324	17905	-0.0164921	0.497838	-0.0505689	-0.0163887	0.0134648	0.00809242	97.89	2.0252
SL2.50	LA3124	LA1364	130793	1788	1848	-0.0165017	0.0270477	-0.093625	-0.0168195	0.0683625	0.0203998	80.01	0.824497
LA1364	LA3909	LA1777	45773	13045	13484	-0.0165479	0.366919	-0.0542354	-0.016696	0.0180783	0.00878603	97.14	1.90029
LA1358	LA2964	LA1322	31452	12977	13415	-0.0165959	0.456262	-0.0442457	-0.0164941	0.0186638	0.00797678	98.09	2.06777
LA1322	LA1316	LA0436	74683	8380	8664	-0.0166628	0.185812	-0.0663073	-0.0166865	0.027136	0.0115847	92.59	1.44038
LA1589	LA0429	LA1322	102343	3706	3832	-0.0167153	0.0686015	-0.0868536	-0.0168835	0.0513521	0.0163555	84.71	1.03228
LA3909	LA0436	LA0716	193940	264	273	-0.0167598	0.00276125	-0.204	-0.0163112	0.170923	0.0489095	62.56	0.333497
LA3778	LA0716	LA1782	76351	5570	5760	-0.0167696	0.129218	-0.0610422	-0.016638	0.0466127	0.0134225	89.28	1.23956
LA3124	SL2.50	LA2172	113533	2179	2254	-0.0169186	0.0375786	-0.104795	-0.0169134	0.0591767	0.0217481	77.57	0.777695
SL2.50	LA3124	LA0407	189553	1885	1950	-0.0169492	0.0198306	-0.0925831	-0.0171664	0.0569106	0.0209853	79.31	0.818019
LA1364	LA0436	LA1777	45296	12901	13347	-0.0169918	0.366879	-0.0507511	-0.0168812	0.0154767	0.00896745	96.86	1.88249
LA2964	LA0444	LA2133	32722	11828	12237	-0.0169956	0.423777	-0.051281	-0.017097	0.0249602	0.00925052	96.79	1.84822
LA1589	LA3124	LA1316	99324	3578	3702	-0.017033	0.0682901	-0.0800469	-0.017284	0.0614059	0.0162397	85.51	1.06431
LA2933	LA4117	LA1777	32298	18202	18833	-0.0170379	0.534161	-0.0518284	-0.0171289	0.0113189	0.00835466	98.21	2.05022
LA1316	LA2172	LA1269	66362	7014	7260	-0.0172341	0.177018	-0.057483	-0.0173445	0.0217758	0.0110253	93.92	1.57315
LA0429	LA3124	LA1777	181248	1191	1233	-0.0173267	0.0131974	-0.115157	-0.0176212	0.085689	0.0261481	74.62	0.6739
LA0429	LA3475	LA2744	120990	1836	1901	-0.0173936	0.0299614	-0.086039	-0.0173338	0.0533402	0.0192119	81.7	0.902243
LA2933	LA1358	LA0407	34720	14625	15143	-0.0174012	0.461605	-0.0471598	-0.0175502	0.0230074	0.00859354	97.93	2.04226
LA0436	LA3124	LA1589	25122	3128	3239	-0.0174336	0.202198	-0.122083	-0.0177642	0.106549	0.0295807	72.36	0.600532
LA1322	LA1316	LA1269	74351	8338	8634	-0.0174405	0.185846	-0.0627354	-0.0175405	0.0295219	0.011881	92.98	1.47634
LA1364	LA2172	LA1777	42279	11807	12229	-0.017557	0.362452	-0.0494466	-0.0173838	0.0152731	0.00874222	97.54	1.98848
LA1316	LA2172	LA2933	66427	6874	7120	-0.017579	0.174009	-0.0595616	-0.0174755	0.0316331	0.0115116	93.73	1.51808
LA2933	LA1316	LA1360	24825	15186	15733	-0.0176914	0.554661	-0.0513198	-0.0175721	0.0233168	0.0093215	97.03	1.88511
LA2133	LA1322	LA0407	164521	1996	2068	-0.0177165	0.0241065	-0.0964199	-0.0175246	0.0769645	0.0203594	80.39	0.86076
LA0444	LA1322	LA0716	37813	12890	13357	-0.0177925	0.409725	-0.0518289	-0.0177395	0.0124203	0.00871677	97.82	2.0351
LA0436	LA1322	LA1360	26447	16178	16766	-0.0178485	0.554697	-0.0522414	-0.0178312	0.024117	0.00887035	97.75	2.0102
LA2133	LA4117	LA0716	38032	16785	17397	-0.0179042	0.473343	-0.0481153	-0.0178133	0.0111631	0.00820789	98.61	2.17027
LA1589	LA3909	LA0407	162107	2557	2651	-0.0180492	0.0311269	-0.103706	-0.0180918	0.0614983	0.0211505	79.88	0.855386
LA1322	LA1028	SL2.50	68479	7752	8039	-0.0181749	0.187386	-0.0644674	-0.0183847	0.0198541	0.0113977	94.75	1.61302
LA1358	LA4117	LA3778	40152	10039	10412	-0.0182387	0.337459	-0.0509155	-0.0182532	0.0191595	0.00902861	97.68	2.02171
LA1269	LA1589	LA1777	174165	1046	1085	-0.0183013	0.0120876	-0.164856	-0.0205303	0.132321	0.0362918	71.56	0.565702
LA1589	LA0436	LA1777	156772	2407	2497	-0.0183524	0.0303323	-0.0971625	-0.0181011	0.0497698	0.0182762	84.12	0.990419
LA0107	LA1589	LA0716	40870	15503	16091	-0.0186111	0.435996	-0.0511249	-0.0187083	0.010446	0.0083607	98.7	2.23764
LA1269	LA3909	LA0444	117338	2280	2367	-0.0187218	0.0380948	-0.0894501	-0.0187994	0.0495787	0.0182495	84.38	1.03013
LA1269	LA2744	LA0407	40119	13581	14100	-0.0187493	0.408274	-0.0514782	-0.0187833	0.0168055	0.00911748	98.12	2.06014
LA3909	LA1322	LA1360	26770	16357	16983	-0.0187762	0.55465	-0.0537747	-0.0189257	0.0103218	0.00873642	98.3	2.1663
LA1269	LA1589	LA2964	142887	1019	1058	-0.0187771	0.0143277	-0.123169	-0.0191118	0.087703	0.0284423	74.39	0.671951
LA1322	LA4117	LA0716	37854	16773	17418	-0.0188646	0.474578	-0.0541341	-0.018857	0.0130051	0.00821502	99.03	2.29543
LA1358	LA0444	LA2744	9510	7588	7883	-0.0190679	0.619311	-0.062397	-0.0190044	0.0197799	0.0107546	96.14	1.7671
LA1316	LA1364	LA0407	45850	12598	13091	-0.0191911	0.359091	-0.055126	-0.0192487	0.0137798	0.00878062	98.58	2.19218
LA0429	LA3124	LA1782	160090	1146	1191	-0.0192555	0.014388	-0.114737	-0.0193999	0.0677887	0.0237735	79.15	0.816032
LA1316	LA2172	LA1358	80780	4100	4262	-0.0193734	0.0938054	-0.0685192	-0.0194909	0.0261695	0.0130184	93.14	1.49718
LA1322	LA1028	LA3475	66139	7486	7782	-0.019387	0.187551	-0.0642325	-0.019366	0.0282584	0.0116769	95.07	1.65849
LA2172	LA0436	LA0444	37883	11504	11961	-0.0194758	0.38249	-0.0544227	-0.019369	0.0135653	0.00902891	98.5	2.14522
LA3909	LA1358	LA1777	35423	14534	15113	-0.0195298	0.455617	-0.0523361	-0.0195676	0.0130123	0.00842657	99.01	2.32213
LA2744	LA1028	LA0716	37713	10438	10855	-0.0195839	0.360862	-0.0604287	-0.0197921	0.0220744	0.00968732	97.99	2.04309
LA1589	LA3124	LA1028	85750	3027	3148	-0.0195951	0.0671743	-0.0853054	-0.0196787	0.0453519	0.0169778	87.46	1.15909
LA1269	LA1589	LA3909	22822	3469	3608	-0.0196411	0.236697	-0.120423	-0.0192182	0.0886575	0.0287029	74.6	0.669556
LA1269	LA0436	LA0444	116181	2285	2378	-0.0199442	0.0385869	-0.0880298	-0.0201747	0.0511168	0.018463	85.87	1.09271
LA2172	LA3909	LA0444	38139	11563	12036	-0.0200432	0.382244	-0.0551016	-0.0199086	0.0128525	0.00920542	98.42	2.1627
LA1358	LA0444	LA1316	28299	8871	9236	-0.0201579	0.390187	-0.0550055	-0.0202813	0.0229849	0.0096878	98.14	2.09349
LA0429	LA3124	LA1360	120028	1263	1315	-0.0201707	0.0210267	-0.112931	-0.019981	0.0758621	0.024368	78.78	0.819968
LA1269	LA1782	LA0716	34987	16955	17658	-0.0203103	0.497313	-0.0542086	-0.0202658	0.0173152	0.00818614	99.32	2.47562
LA2172	SL2.50	LA0444	39802	12326	12839	-0.0203855	0.387351	-0.0543646	-0.0202513	0.0116884	0.00914579	98.5	2.21427
LA2744	LA0107	LA3778	46197	8232	8576	-0.0204664	0.266772	-0.0598566	-0.0203628	0.019247	0.00942686	98.45	2.16008
LA3778	LA0716	LA1360	73703	5590	5824	-0.0205011	0.134098	-0.0727289	-0.0204879	0.0366448	0.0140819	92.5	1.45491
LA0107	LA0444	LA1782	21090	9586	9989	-0.0205875	0.481372	-0.0570318	-0.020644	0.0116316	0.00932444	98.86	2.21397
LA3124	LA3475	LA0407	179101	1797	1873	-0.0207084	0.0200798	-0.0924138	-0.0207359	0.0890503	0.0210101	83.69	0.986949
LA2172	LA2964	LA0407	38342	16058	16744	-0.0209134	0.461065	-0.0503274	-0.0208162	0.0092472	0.00783596	99.65	2.65649
LA2964	LA0444	LA1322	32528	11738	12246	-0.0211808	0.424405	-0.0548305	-0.0211253	0.0115999	0.0090995	99.13	2.32159
SL2.50	LA2964	LA0407	43106	18859	19687	-0.0214808	0.472077	-0.0519289	-0.0215148	0.0100429	0.00791063	99.7	2.71973
LA1322	LA1028	LA1269	64385	7310	7633	-0.0216155	0.18837	-0.0683967	-0.0215603	0.0242569	0.0122261	96.27	1.76347
LA2172	LA0429	LA0444	38078	11578	12094	-0.0217979	0.383352	-0.0565652	-0.0215976	0.0136586	0.00885982	99.33	2.4377
LA1364	LA3475	LA1777	46269	13141	13727	-0.0218103	0.367365	-0.0513209	-0.021706	0.0108557	0.00881155	99.29	2.46336
LA1322	LA1028	LA0436	64754	7336	7664	-0.0218667	0.188078	-0.0756594	-0.0218752	0.0250067	0.011936	96.46	1.83271
LA1269	LA0429	LA1316	96249	3390	3542	-0.0219273	0.0671829	-0.0963004	-0.0221979	0.0414815	0.0166135	90.48	1.33614
LA1269	LA1589	LA2744	126615	959	1002	-0.0219276	0.0152517	-0.125134	-0.0221492	0.0810267	0.0283852	77.76	0.780308
LA1269	LA0436	LA1782	134347	2299	2403	-0.0221182	0.0338154	-0.0890098	-0.0224095	0.042623	0.0184276	88.37	1.21608
LA1358	LA0444	LA2133	28724	9279	9700	-0.0221824	0.397858	-0.0607688	-0.0219562	0.0148746	0.00938173	99.05	2.34031
LA1322	LA1028	LA0429	65403	7389	7725	-0.022231	0.187712	-0.0680055	-0.0223095	0.0204447	0.0118445	97.01	1.88353
LA1322	LA1316	LA0716	131638	4292	4488	-0.0223235	0.0625276	-0.0693435	-0.0224468	0.0278678	0.012409	96.33	1.80891
LA1782	LA4117	LA1358	22835	11579	12108	-0.0223329	0.509157	-0.0664151	-0.0227224	0.043973	0.0145839	93.22	1.55805
LA1322	LA1360	LA0407	52269	11694	12229	-0.0223634	0.313983	-0.059974	-0.022317	0.0120451	0.00920473	99.33	2.42451
LA3909	LA0436	LA1316	128990	284	297	-0.0223752	0.00448403	-0.175373	-0.0226897	0.152318	0.0433172	69.14	0.523802
LA3909	LA0436	LA1028	112939	218	228	-0.0224215	0.0039335	-0.24	-0.0229783	0.187032	0.0534518	66.71	0.429888
LA1364	LA0429	LA1777	45592	12987	13586	-0.0225417	0.368226	-0.0558255	-0.0225875	0.0155153	0.00889933	99.35	2.53811
LA2133	LA1322	LA0444	119743	1796	1879	-0.022585	0.0297769	-0.0991277	-0.0225573	0.0656552	0.0217418	85.1	1.03751
LA1589	LA0444	LA0407	35271	14839	15527	-0.0226569	0.462635	-0.0560472	-0.0226273	0.0157182	0.00910142	99.37	2.48613
SL2.50	LA3124	LA3778	191279	1584	1658	-0.0228254	0.0166666	-0.0965414	-0.0227716	0.0824607	0.0205286	86.26	1.10926
LA1316	LA2172	LA3124	68610	7231	7570	-0.0229039	0.177447	-0.0697939	-0.0229561	0.031286	0.0112385	97.96	2.04263
LA3124	LA1316	LA1360	26037	15911	16658	-0.0229359	0.555728	-0.054283	-0.0229893	0.00754601	0.00884141	99.55	2.60019
LA1269	LA0436	LA1777	154139	2364	2475	-0.0229386	0.0304382	-0.0867896	-0.0230226	0.0348028	0.0157853	92.4	1.45849
LA3124	SL2.50	LA2933	9843	5013	5250	-0.0230927	0.510445	-0.161167	-0.022419	0.103484	0.0316213	76.03	0.708984
LA1316	LA2172	LA3909	67399	7118	7455	-0.023125	0.17778	-0.0734578	-0.0230782	0.0201758	0.0116416	97.72	1.98239
LA3124	LA0107	LA1777	38176	16945	17749	-0.023174	0.476108	-0.0527336	-0.0231721	0.00846223	0.00820209	99.75	2.82515
LA2133	LA1360	LA0407	52278	11547	12095	-0.0231791	0.311407	-0.067555	-0.0232316	0.0112046	0.00984342	99.09	2.36012
LA0429	LA3475	LA0444	128468	1741	1824	-0.0232819	0.0270008	-0.0945908	-0.0232517	0.0579834	0.0202436	87.18	1.14859
LA1364	LA3124	LA1777	46389	13207	13841	-0.0234398	0.368316	-0.0565677	-0.0234848	0.0113169	0.00869842	99.67	2.69989
LA2133	LA1316	LA1777	126272	4763	4992	-0.0234751	0.0717137	-0.0758377	-0.0236448	0.0294266	0.012404	97.2	1.90622
LA1028	LA1782	LA3778	29982	13811	14479	-0.0236126	0.485482	-0.059245	-0.0234232	0.0111375	0.00899203	99.46	2.60488
LA3909	LA3124	LA1589	25463	3155	3309	-0.0238243	0.202462	-0.13765	-0.0239758	0.0819779	0.0289613	80.02	0.827858
LA2964	LA4117	LA1777	46012	12414	13022	-0.0239031	0.356007	-0.0527813	-0.0238852	0.00367197	0.00794717	99.87	3.0055
LA2172	LA3909	LA1358	37756	11738	12313	-0.0239075	0.389131	-0.0545811	-0.0238863	0.007162	0.00855229	99.73	2.79298
SL2.50	LA0107	LA1777	39879	17674	18540	-0.0239134	0.475918	-0.0520892	-0.0239783	0.010583	0.00788352	99.85	3.04158
LA1269	LA0436	LA3778	159475	2118	2222	-0.0239631	0.0264933	-0.0913349	-0.0242936	0.0445066	0.0177827	91.3	1.36614
LA2172	LA1358	LA0407	33977	13474	14138	-0.0240475	0.448327	-0.059761	-0.0241599	0.00792825	0.00885356	99.64	2.72884
LA0444	LA4117	LA0407	40125	10790	11323	-0.0241035	0.355297	-0.0585843	-0.0238432	0.0111388	0.00850956	99.77	2.80193
LA4117	LA1782	LA2964	24810	14139	14841	-0.0242236	0.538762	-0.0764812	-0.0240753	0.0150754	0.0123978	98.22	1.9419
LA2172	SL2.50	LA1358	39057	12431	13052	-0.0243692	0.39484	-0.0577977	-0.0240847	0.00766217	0.00843799	99.79	2.85431
LA2172	LA1269	LA1358	37319	11520	12098	-0.0244729	0.387581	-0.0639762	-0.024404	0.00831974	0.00865644	99.71	2.81917
LA2172	LA2933	LA3778	68410	10013	10516	-0.0245019	0.230821	-0.0590674	-0.0245259	0.00942834	0.00965045	99.49	2.54143
LA3909	LA0436	LA3124	15062	434	456	-0.0247191	0.0557924	-0.204013	-0.0256058	0.130939	0.0438312	71.54	0.584192
LA0429	LA3124	LA0107	149650	1124	1181	-0.0247289	0.015169	-0.110918	-0.0242842	0.0779274	0.0233628	84.71	1.03944
LA0436	LA3909	LA2964	158520	276	290	-0.024735	0.00355782	-0.210428	-0.0247602	0.179577	0.0442167	70.84	0.559974
LA2964	LA4117	LA0407	47199	12696	13340	-0.024735	0.355513	-0.0508252	-0.0247504	0.00413749	0.00777718	99.91	3.18244
SL2.50	LA1316	LA1360	27066	16585	17427	-0.024756	0.556862	-0.0595079	-0.0247037	0.0160608	0.00889136	99.75	2.77839
LA0444	LA2964	LA1364	15178	10045	10555	-0.0247573	0.575773	-0.0738527	-0.0249917	0.0223998	0.0110404	98.91	2.26366
LA1589	LA3909	LA0716	163077	2206	2319	-0.0249724	0.0269985	-0.0889148	-0.025195	0.0378121	0.0168997	93.21	1.49085
LA3909	LA3475	LA1360	107287	1909	2007	-0.0250255	0.0352149	-0.0963187	-0.0248601	0.0514088	0.0204039	89.01	1.2184
LA3124	SL2.50	LA1316	118156	2308	2427	-0.025132	0.0385301	-0.110704	-0.0250167	0.0508941	0.0218571	87.41	1.14456
LA2133	LA1316	LA1782	107256	4784	5032	-0.0252649	0.0838458	-0.0710102	-0.0253971	0.0195783	0.0115879	98.5	2.19168
LA1316	LA2172	LA3475	68323	7154	7525	-0.0252742	0.176851	-0.0669961	-0.0252662	0.0149403	0.0115032	98.58	2.19645
LA2133	LA1364	LA1777	46354	12407	13053	-0.0253731	0.354527	-0.0605896	-0.0254998	0.00896367	0.00904589	99.72	2.81894
LA1589	LA0429	LA0444	118499	2340	2463	-0.025609	0.0389531	-0.0915194	-0.0258143	0.0431389	0.0173861	92.79	1.48477
LA1028	LA2172	LA3778	107313	3377	3555	-0.025678	0.0606766	-0.077998	-0.0257307	0.0401674	0.0152929	95.41	1.68252
LA4117	LA1782	LA0716	57646	9682	10193	-0.0257107	0.256382	-0.0648729	-0.0257444	0.00801532	0.00997325	99.58	2.58135
LA3124	LA3475	LA1777	173776	1638	1725	-0.0258698	0.0189851	-0.0923403	-0.0255754	0.0521528	0.0189709	90.84	1.34814
LA1358	LA0444	LA2172	27789	8328	8772	-0.0259649	0.38094	-0.0626002	-0.0259003	0.0146678	0.00961736	99.56	2.69308
SL2.50	LA2933	LA2172	98665	2154	2271	-0.0264407	0.0429237	-0.112917	-0.0263278	0.065559	0.0230402	87.17	1.14269
LA3778	LA0716	LA1028	69608	5460	5758	-0.0265644	0.138792	-0.0869014	-0.0263982	0.0384504	0.01445	96.26	1.82687
SL2.50	LA3124	LA1360	118052	1860	1962	-0.0266876	0.0313603	-0.114517	-0.0266835	0.0470852	0.0205389	90.14	1.29917
LA1589	LA3124	LA1364	110702	2709	2858	-0.0267649	0.0478803	-0.101082	-0.0272097	0.0523446	0.0187255	92.21	1.45309
LA2133	LA1316	LA1589	75177	8595	9071	-0.0269444	0.190278	-0.108009	-0.0267935	0.0248488	0.0160188	96.2	1.67263
LA2744	LA1358	LA1777	42861	7374	7783	-0.0269842	0.261247	-0.0604017	-0.0270122	0.0114025	0.00899354	99.91	3.00351
LA2933	LA4117	LA0407	33163	18714	19753	-0.0270102	0.537024	-0.0567656	-0.026965	0.00555808	0.00803515	99.95	3.35588
LA1269	LA0429	LA1358	113134	2200	2323	-0.0271943	0.0384423	-0.101734	-0.0271922	0.0419742	0.018597	92.9	1.46218
LA1358	LA0444	LA1028	25364	7697	8128	-0.0272354	0.384205	-0.0658119	-0.0271729	0.0137021	0.00988174	99.59	2.74981
LA2133	LA1322	LA0716	164528	1732	1829	-0.0272395	0.0211852	-0.117616	-0.0269026	0.058857	0.0230655	87.66	1.16636
LA1269	LA0444	LA0407	34644	14516	15330	-0.0272733	0.4628	-0.0603307	-0.0273341	0.00588945	0.00916666	99.79	2.9819
LA0107	LA1269	LA3778	38957	14539	15357	-0.0273615	0.4342	-0.062571	-0.0274362	0.00873453	0.00894205	99.88	3.06823
LA2933	LA1028	LA1360	21915	12992	13728	-0.0275449	0.549399	-0.0627976	-0.027467	0.0150636	0.00979931	99.7	2.80295
LA1589	LA3475	LA1360	102177	2308	2439	-0.0275964	0.044396	-0.0985433	-0.0276248	0.0369135	0.0184346	92.79	1.49853
LA3124	LA4117	LA1777	34140	18910	19984	-0.0276135	0.532546	-0.0557183	-0.0274829	0.0041984	0.0080158	99.96	3.42859
LA3124	LA1358	LA0407	36518	15128	15995	-0.0278572	0.46012	-0.0578233	-0.0277786	0.00265861	0.0082343	99.95	3.37353
LA1589	LA2964	LA0407	40978	17532	18538	-0.0278902	0.46815	-0.0580301	-0.0278166	0.0022184	0.00838503	99.96	3.31741
LA2133	LA1316	LA0429	75612	8611	9106	-0.0279393	0.189834	-0.10991	-0.0279428	0.0252691	0.0177049	95.42	1.57825
LA3909	LA0107	LA1777	37775	16590	17548	-0.0280626	0.474712	-0.0571421	-0.028043	0.0015677	0.00819068	99.99	3.42377
LA3778	LA0716	LA1358	70553	5107	5402	-0.0280712	0.129642	-0.0847263	-0.0281726	0.0335081	0.0148954	96.93	1.89136
LA2172	SL2.50	LA0107	45505	13706	14500	-0.02815	0.382657	-0.0592503	-0.0280828	0.0070888	0.00837859	99.92	3.35174
LA0107	LA1589	LA3778	39641	14896	15759	-0.028152	0.436085	-0.0618972	-0.0281844	0.00425365	0.0090474	99.93	3.11519
LA0429	LA1358	LA0407	36028	14834	15695	-0.0282027	0.45869	-0.0619491	-0.028119	0.00257474	0.00826261	99.96	3.40317
LA0429	LA3124	LA1028	104079	1216	1287	-0.028366	0.0234843	-0.128059	-0.0289885	0.0854271	0.0282696	84.52	1.02543
LA4117	LA1782	LA0407	56797	10531	11152	-0.0286399	0.276287	-0.0668591	-0.0284581	0.0079413	0.0107046	99.73	2.6585
LA2133	LA1316	LA0436	74067	8472	8972	-0.0286632	0.190622	-0.100586	-0.0283134	0.0361604	0.0181686	94.95	1.55837
LA1028	LA1589	LA1364	28251	12602	13347	-0.0287102	0.478764	-0.068139	-0.0287593	0.0164053	0.0104392	99.76	2.75493
LA1028	LA1589	LA3778	65431	9231	9778	-0.0287758	0.225118	-0.0625558	-0.0286443	0.0133471	0.00947617	99.83	3.02277
LA3909	LA1316	LA1360	25637	15489	16407	-0.028781	0.554395	-0.0692523	-0.0287817	0.0024737	0.00887919	99.97	3.24148
LA1028	LA1269	LA1364	28003	12504	13247	-0.0288532	0.479053	-0.0739518	-0.0288996	0.00973182	0.0105244	99.76	2.74596
LA1589	SL2.50	LA1360	105444	2558	2710	-0.0288535	0.0475829	-0.0962076	-0.0290174	0.0347843	0.0181433	94.72	1.59934
LA1028	LA1782	LA0716	31656	14319	15173	-0.028957	0.482305	-0.0614236	-0.0289153	0.00210768	0.00875694	99.99	3.30199
LA0444	LA0107	LA1028	29282	8615	9132	-0.0291317	0.377363	-0.0680398	-0.0289455	0.0121959	0.0100435	99.79	2.88201
LA0429	LA3124	LA0716	185888	1033	1095	-0.0291353	0.0113182	-0.116354	-0.0290217	0.0675484	0.0240608	88.5	1.20618
LA2133	LA1316	LA3475	76112	8611	9129	-0.0291995	0.189021	-0.109217	-0.0291941	0.0268251	0.017686	96.09	1.6507
LA3124	LA1028	LA1360	22931	13660	14482	-0.029209	0.551015	-0.0661527	-0.0291721	0.00494553	0.00944379	99.89	3.08903
LA0436	LA3909	SL2.50	27489	396	420	-0.0294118	0.0288288	-0.185185	-0.0298555	0.142857	0.0429661	75.34	0.694861
LA1589	LA3124	LA1322	104417	3746	3974	-0.0295337	0.0688444	-0.0859944	-0.0294871	0.034752	0.0165912	96.2	1.77727
LA1364	LA0444	LA3778	42312	7425	7877	-0.0295386	0.265595	-0.065418	-0.0294741	0.0115755	0.0097856	99.86	3.01199
LA2172	LA3909	LA0107	43673	12840	13622	-0.0295518	0.377301	-0.0624975	-0.0294467	0.00271442	0.00840296	99.98	3.50433
LA2172	LA0436	LA0107	43327	12759	13538	-0.0296232	0.3777	-0.0608564	-0.0295763	0.00203976	0.00828656	99.98	3.56918
LA1316	LA1782	LA3778	33958	15591	16543	-0.0296259	0.486201	-0.0617802	-0.0297908	0.00100353	0.00837491	99.98	3.55715
LA1028	LA2744	LA1777	34390	10968	11638	-0.0296381	0.396624	-0.0626397	-0.0295741	0.00856384	0.00947713	99.9	3.12058
LA1360	SL2.50	LA0407	56590	12603	13374	-0.0296801	0.314617	-0.0686142	-0.0298485	0.00697845	0.0101833	99.86	2.93111
LA2133	LA1322	LA3909	104886	3165	3359	-0.0297364	0.0585585	-0.210162	-0.0285111	0.0865734	0.0400442	73.61	0.711991
LA1028	LA1269	LA2744	30823	11136	11821	-0.0298384	0.426869	-0.0655631	-0.0296171	0.00556503	0.00953325	99.89	3.10671
LA2133	LA1316	SL2.50	80847	9143	9706	-0.029869	0.189065	-0.10228	-0.0300042	0.0201183	0.0169312	97.15	1.77212
LA2172	LA4117	LA1777	31518	16844	17884	-0.029947	0.524228	-0.0589089	-0.0300708	0.000597865	0.00784118	99.99	3.83498
LA4117	LA1782	LA1028	38140	11254	11951	-0.0300366	0.37827	-0.085278	-0.0299909	0.0137634	0.0116874	99.59	2.56609
LA1589	LA0429	LA1777	157568	2454	2606	-0.0300395	0.031114	-0.104014	-0.0302334	0.041769	0.0176049	95.8	1.71733
LA0407	LA1777	LA0429	105302	5769	6128	-0.0301757	0.101511	-0.0823062	-0.0300103	0.0167726	0.0134968	98.91	2.22352
LA1364	LA2744	LA1777	46638	7138	7584	-0.0302948	0.239928	-0.0696582	-0.0301885	0.00604799	0.0095395	99.92	3.16458
LA0107	LA2172	LA0716	38188	14044	14926	-0.0304453	0.431371	-0.0640742	-0.0306434	0.00976078	0.00874464	99.97	3.50425
LA1316	LA1589	LA1364	32095	14582	15498	-0.0304521	0.483796	-0.066479	-0.0301817	0.00259757	0.00972364	99.92	3.10395
LA1028	LA1269	LA1777	61961	10488	11147	-0.0304599	0.258804	-0.0625963	-0.0304729	0.00754254	0.00885366	99.93	3.44184
LA2172	LA3124	LA0444	38618	11654	12387	-0.0304896	0.38368	-0.0610421	-0.030415	0.00728452	0.00919404	99.92	3.30813
LA1028	LA1269	LA3778	64840	9174	9752	-0.03054	0.225939	-0.0664463	-0.0305421	0.00370866	0.00930573	99.97	3.28207
LA2744	LA1358	LA0407	44054	7565	8042	-0.0305632	0.261595	-0.0668939	-0.0304723	0.00159816	0.00910934	99.97	3.34518
LA1269	LA3124	LA1028	84996	2964	3151	-0.0305805	0.0671159	-0.0953947	-0.0305784	0.0409738	0.018435	95.04	1.65872
LA1589	LA0107	LA1777	37990	16555	17602	-0.0306526	0.473436	-0.0611191	-0.0306334	-0.000132696	0.00846557	100	3.61859
LA4117	SL2.50	LA3778	37968	18017	19162	-0.030797	0.49475	-0.0600447	-0.0308034	0.000750863	0.00782593	99.99	3.93606
LA1589	LA0436	LA3778	162242	2137	2273	-0.030839	0.0264623	-0.088175	-0.0312029	0.032801	0.0167224	96.83	1.86593
LA3909	LA4117	LA1777	33775	18474	19655	-0.0309738	0.530276	-0.061042	-0.0309273	0.00197605	0.00798366	99.98	3.87383
LA2172	LA3475	LA0444	38429	11611	12354	-0.0310035	0.384091	-0.0695351	-0.0309153	0.00662252	0.00922124	99.94	3.35262
LA2964	LA4117	LA0716	48580	11555	12295	-0.0310273	0.329283	-0.0613952	-0.0310042	0.00539182	0.0086751	99.97	3.57393
LA0407	LA1777	SL2.50	113220	6285	6689	-0.0311392	0.10281	-0.0811935	-0.0309662	0.0163534	0.0133622	99.23	2.31745
LA1269	LA2964	LA0407	40434	17151	18258	-0.0312632	0.466872	-0.0637924	-0.0311813	-0.000824448	0.00831816	100	3.74858
LA2172	LA2933	LA2744	32090	11894	12662	-0.0312755	0.433499	-0.0666339	-0.0311797	0.0102494	0.00987396	99.94	3.15777
LA1028	LA3909	LA1364	28335	12664	13482	-0.0312859	0.47991	-0.0724494	-0.0314168	0.00545527	0.0103248	99.92	3.04284
LA1028	LA0436	LA1364	28131	12575	13389	-0.0313511	0.47997	-0.0745884	-0.0313877	0.00547015	0.0102414	99.95	3.06478
LA2172	LA3475	LA1358	37993	11830	12598	-0.0314393	0.391343	-0.0656383	-0.0314103	-0.00237423	0.00828372	100	3.79182
LA0107	LA2172	LA3778	36889	13554	14434	-0.031442	0.431401	-0.0628038	-0.0315596	0.0022214	0.00877425	99.98	3.59684
LA1360	LA0444	LA3778	39309	7945	8461	-0.0314519	0.294463	-0.0627145	-0.0313946	0.00335196	0.00938091	99.96	3.34665
LA3909	LA3475	LA3778	174784	1615	1720	-0.0314843	0.0187234	-0.104294	-0.0316664	0.0354132	0.018861	95.2	1.67893
SL2.50	LA1028	LA1360	23546	14002	14913	-0.0315061	0.551171	-0.072121	-0.0313055	0.00211168	0.00940651	99.95	3.32807
LA2172	LA0429	LA0107	43616	12855	13692	-0.031529	0.378362	-0.0648572	-0.0316197	-0.00165143	0.0082131	100	3.84991
LA1316	LA2172	LA2964	89677	4607	4907	-0.0315325	0.095916	-0.0839146	-0.0315512	0.0173857	0.0126246	99.23	2.49918
LA1316	LA1782	LA0716	35294	16048	17095	-0.0315904	0.484285	-0.0665572	-0.0314999	0.000760827	0.0084036	99.97	3.74839
LA0407	LA1777	LA1589	105804	5819	6199	-0.0316192	0.102001	-0.0924941	-0.0314971	0.0208193	0.0138298	99	2.27748
LA1364	LA2933	LA1777	44025	12474	13291	-0.0317097	0.369179	-0.0646379	-0.0318572	0.00222097	0.00916146	99.96	3.47731
LA1589	LA3909	LA0107	127288	2373	2529	-0.0318237	0.037083	-0.107454	-0.0322582	0.0390315	0.0190474	95.11	1.69358
LA1589	LA1316	LA1360	25756	15349	16361	-0.0319142	0.551805	-0.0681701	-0.031937	-0.000727917	0.00909589	100	3.51115
LA3124	LA0107	LA0407	39031	17435	18586	-0.0319536	0.479947	-0.0618328	-0.0319274	0.00815479	0.00827439	99.99	3.85858
LA1316	LA1269	LA1364	31490	14349	15298	-0.03201	0.484927	-0.0729653	-0.0320175	0.00795579	0.00980274	99.95	3.26617
LA1322	LA1316	LA0107	97691	4897	5222	-0.0321178	0.0938596	-0.0837947	-0.0324177	0.0138137	0.0134887	99.17	2.40333
LA0429	LA0107	LA0407	38478	17089	18224	-0.0321411	0.478554	-0.0603446	-0.0320551	-0.00359912	0.00843259	100	3.80134
LA1269	LA0107	LA1777	37293	16196	17275	-0.0322369	0.472995	-0.0635576	-0.0322676	0.00018949	0.00824792	99.99	3.91221
LA2133	LA1028	LA1589	64190	7437	7933	-0.0322707	0.193188	-0.117867	-0.032367	0.0237126	0.0167445	97.92	1.93299
LA2172	LA0436	LA4117	51457	12346	13173	-0.0324072	0.331519	-0.0678756	-0.0325341	-0.00395993	0.00815996	100	3.98704
LA1028	LA1589	LA2744	31069	11227	11982	-0.0325305	0.427595	-0.0698581	-0.032562	0.00458398	0.00962657	99.97	3.38251
SL2.50	LA0107	LA0407	40898	18256	19486	-0.0325897	0.479934	-0.0634264	-0.0326662	-0.0022285	0.00800611	100	4.08016
LA2172	LA3124	LA1358	38091	11816	12613	-0.0326252	0.390739	-0.0645567	-0.0326901	-8.42531e-05	0.00850839	100	3.8421
LA2133	LA1028	SL2.50	67373	7773	8298	-0.0326675	0.192596	-0.113386	-0.0330379	0.0262928	0.0176377	97.86	1.87314
LA1322	LA1316	LA0407	130412	4880	5210	-0.0327056	0.0718139	-0.0841491	-0.0326607	0.014324	0.0128596	99.53	2.53978
LA1364	LA2964	LA1777	45443	10292	10988	-0.0327068	0.318931	-0.068408	-0.0327817	-0.0043775	0.00819567	100	3.99989
LA2133	LA1028	LA0436	63851	7409	7911	-0.0327676	0.193505	-0.10796	-0.0327581	0.0289491	0.0184989	97.29	1.77081
LA1364	LA2744	LA3778	48707	6562	7008	-0.0328666	0.217897	-0.0707721	-0.0328262	0.00760234	0.010617	99.9	3.09185
LA1028	SL2.50	LA0407	66214	11604	12393	-0.0328791	0.26601	-0.0709834	-0.0328327	0.00337299	0.00950407	99.99	3.4546
LA2133	LA1028	LA3475	65212	7520	8033	-0.032984	0.192571	-0.111498	-0.0328785	0.0249706	0.0181776	97.44	1.80874
LA1028	LA0429	LA1364	28280	12710	13579	-0.0330557	0.481757	-0.0709735	-0.0329549	0.00397351	0.0100175	99.95	3.28974
LA0407	LA1777	LA0436	104052	5714	6105	-0.0330823	0.102001	-0.0936865	-0.0333528	0.0325372	0.0140785	99.16	2.36906
LA1360	LA2172	LA1777	46176	10361	11071	-0.033128	0.317004	-0.0731869	-0.0330939	0.00234063	0.00967867	99.99	3.41926
LA4117	LA1782	LA3475	46731	13431	14352	-0.0331498	0.372856	-0.0861159	-0.0330919	0.0111111	0.0106035	99.94	3.12085
LA1360	LA1269	LA1777	51212	10844	11590	-0.0332531	0.304619	-0.0805184	-0.033174	0.00309652	0.0103551	99.95	3.20363
LA3124	LA3475	LA1316	112232	2192	2343	-0.0332966	0.038838	-0.107269	-0.033177	0.0435644	0.020731	94.43	1.60036
LA2133	LA1028	LA0429	64501	7465	7981	-0.0334067	0.193203	-0.113772	-0.03324	0.0253501	0.01807	97.93	1.83951
LA1589	LA3124	LA1360	99134	2745	2935	-0.0334507	0.0541912	-0.0946472	-0.0335129	0.0463944	0.0181935	96.76	1.84203
LA1269	LA1589	LA1358	130372	880	941	-0.0334981	0.0137753	-0.15038	-0.034171	0.0881304	0.0299965	87.04	1.13917
LA1364	LA0444	LA1777	40707	8123	8687	-0.0335515	0.292261	-0.0679736	-0.033507	0.00416504	0.0096942	99.98	3.45639
LA3909	LA1358	LA0407	36193	14749	15781	-0.0338028	0.457563	-0.0689217	-0.0338699	0.00157006	0.00840882	99.99	4.0279
LA0429	LA3475	LA2133	112243	2585	2767	-0.034006	0.0455121	-0.103599	-0.0338616	0.040381	0.0180276	97.25	1.87832
LA1316	SL2.50	LA0716	78601	11739	12569	-0.0341451	0.236209	-0.0699207	-0.0342953	-0.00182382	0.00849558	100	4.03684
LA1589	SL2.50	LA1364	117707	2513	2691	-0.0342045	0.0423396	-0.109129	-0.034424	0.0320877	0.0194011	96.16	1.77433
LA2172	LA3475	LA0107	43872	12967	13887	-0.0342593	0.379691	-0.0671736	-0.0342284	-0.00158405	0.00850394	100	4.02501
LA0436	LA1358	LA0407	35746	14566	15601	-0.034309	0.457679	-0.0657751	-0.0343114	-0.00126982	0.00836737	100	4.10062
LA4117	LA1782	LA2172	42802	12351	13229	-0.0343237	0.374075	-0.0833959	-0.0342941	0.00605672	0.0114743	99.96	2.98876
LA1028	LA1589	LA1777	62514	10503	11250	-0.0343401	0.258144	-0.0715964	-0.034398	-0.00208664	0.00925757	100	3.71566
LA4117	LA1782	LA3778	56704	9305	9969	-0.0344506	0.253679	-0.0700914	-0.0345775	0.0110238	0.0100681	99.92	3.43437
LA1269	LA1589	LA1360	112903	1051	1126	-0.0344511	0.0189173	-0.133685	-0.0350909	0.0576307	0.0266908	90.39	1.31472
LA1028	LA2172	LA1777	103572	3720	3987	-0.0346438	0.0692584	-0.0867288	-0.0344543	0.0150516	0.0139277	99.33	2.47379
LA2172	LA0429	LA4117	51838	12467	13365	-0.0347631	0.332587	-0.0657381	-0.0347113	-0.00121288	0.00803709	100	4.3189
LA2133	LA1322	LA3475	106983	3204	3435	-0.0347944	0.0584306	-0.204363	-0.0332307	0.0845183	0.0425131	76.32	0.781659
LA2133	LA1364	LA0407	47742	12722	13640	-0.0348229	0.355743	-0.0698688	-0.0348311	-0.00149994	0.00891312	100	3.90785
LA1589	LA0429	LA0407	161443	2575	2761	-0.0348576	0.0319944	-0.116368	-0.0347046	0.0391534	0.0200959	95.95	1.72695
LA1316	LA1269	LA1777	69394	11940	12804	-0.0349176	0.262848	-0.0668726	-0.0349859	-0.00107054	0.00831251	100	4.20882
LA1316	LA3909	LA1364	32102	14590	15649	-0.035021	0.485058	-0.0707979	-0.0347974	-0.000713221	0.00934595	100	3.72326
LA1316	LA0436	LA1364	31688	14441	15490	-0.0350473	0.485743	-0.0807543	-0.0350582	0.00155799	0.00931326	99.98	3.76433
LA2964	LA3909	LA0716	43078	15660	16800	-0.0351201	0.429717	-0.0672965	-0.0352555	-0.00842071	0.00792418	100	4.44911
LA2133	LA1322	LA0436	103425	3095	3321	-0.0352244	0.0584117	-0.218272	-0.0337479	0.0681227	0.0403561	78.84	0.836253
LA0444	LA0107	LA1316	32917	9946	10676	-0.0353991	0.385177	-0.0684762	-0.0353869	-0.00161112	0.00920585	100	3.84395
LA4117	LA1782	SL2.50	49560	14177	15219	-0.035447	0.372309	-0.0791133	-0.0354827	-0.000223048	0.0107029	100	3.31522
LA1028	SL2.50	LA0716	69145	10069	10810	-0.0354902	0.231927	-0.0678088	-0.0354538	-0.00146074	0.00909122	100	3.89979
LA3909	SL2.50	LA1360	112287	1969	2114	-0.0355131	0.0350864	-0.140867	-0.0352858	0.0548017	0.021749	95.13	1.62241
LA3124	LA4117	LA0407	35059	19451	20885	-0.0355514	0.534996	-0.0692652	-0.0354989	-0.000725802	0.00774692	100	4.58232
LA1028	LA3124	LA1364	28515	12810	13756	-0.0356094	0.482308	-0.0706331	-0.0356812	0.000920552	0.0102814	99.99	3.47047
LA2172	LA4117	LA0407	32381	17190	18463	-0.0357053	0.524047	-0.0636457	-0.0355565	-0.00445341	0.00755536	100	4.70613
LA2133	LA1316	LA0716	131364	4306	4626	-0.0358262	0.0636654	-0.0823917	-0.0357988	0.014714	0.0136416	99.46	2.62423
SL2.50	LA3475	LA1316	131088	363	390	-0.0358566	0.00571143	-0.256151	-0.0361598	0.17456	0.0602875	72.05	0.599789
LA3909	LA1028	LA1360	22759	13349	14344	-0.0359297	0.548898	-0.0700904	-0.0358741	-0.0027784	0.00940749	100	3.81335
LA4117	LA1782	LA1269	45193	13038	14011	-0.0359718	0.374422	-0.0822158	-0.0360961	-0.00159596	0.0110635	100	3.26264
LA1589	LA3124	LA1358	116788	2263	2432	-0.0359957	0.0386474	-0.109216	-0.0356275	0.0304069	0.0180027	97.58	1.97901
LA1589	LA0436	LA0107	125743	2355	2531	-0.0360213	0.0374036	-0.109283	-0.0360229	0.0487229	0.0193579	96.63	1.86089
LA1322	LA1364	LA0407	47841	12799	13757	-0.0360747	0.35695	-0.0673046	-0.0360789	-0.00129297	0.00871094	100	4.1418
LA0407	LA1777	LA1269	103496	5629	6051	-0.0361301	0.10141	-0.0876967	-0.036111	0.0123717	0.0133076	99.67	2.71357
LA1589	LA3475	LA1358	119777	1947	2093	-0.0361386	0.0326288	-0.116965	-0.0363788	0.0437846	0.0190255	97.17	1.91211
LA4117	LA1782	LA0436	45458	13046	14025	-0.0361642	0.373244	-0.0879859	-0.0361006	-0.000915423	0.010773	100	3.35103
LA0436	LA3475	LA2964	136017	1810	1946	-0.0362087	0.0268721	-0.109944	-0.0361821	0.0417652	0.0200612	96.72	1.80359
LA1358	SL2.50	LA0716	39979	13834	14875	-0.0362604	0.417962	-0.0663204	-0.0362926	-0.0033502	0.00827596	100	4.38531
LA3909	LA0436	LA1364	139933	252	271	-0.0363289	0.00372359	-0.222707	-0.0362316	0.152941	0.0481827	76.89	0.751964
LA1360	LA2744	LA3778	45060	7079	7613	-0.0363463	0.245883	-0.080864	-0.0362321	0.00113895	0.0102048	99.98	3.55049
LA1028	LA0436	LA3778	65168	9198	9892	-0.0363541	0.226566	-0.0756294	-0.0363367	-0.000227428	0.00896585	100	4.05279
LA1028	LA0436	LA1777	62180	10536	11331	-0.0363562	0.260176	-0.0706839	-0.0365191	-0.00492276	0.00874498	100	4.17601
LA4117	LA1782	LA1316	43065	12938	13919	-0.0365268	0.384099	-0.0869323	-0.0363346	0.00533909	0.0117153	99.98	3.10146
LA4117	LA1782	LA2133	44728	13638	14673	-0.0365582	0.387615	-0.0823529	-0.0366937	0.00513847	0.011584	99.97	3.16762
LA1316	LA2172	LA2744	76487	4147	4462	-0.0365896	0.101168	-0.0842813	-0.0367883	0.0136588	0.0128824	99.76	2.85571
LA1589	LA1358	LA0407	36094	14675	15794	-0.0367259	0.457747	-0.0715236	-0.0366349	-0.00331583	0.00865344	100	4.23356
LA1028	LA3909	LA3778	65596	9253	9959	-0.0367479	0.226535	-0.0762428	-0.0367599	-0.00695762	0.00918947	100	4.00022
LA4117	LA1782	LA0429	45996	13187	14197	-0.0368829	0.373181	-0.0820155	-0.0369545	0.00140809	0.0106158	99.97	3.48107
LA2133	LA1316	LA0407	129801	4888	5263	-0.0369422	0.072532	-0.0861175	-0.0369128	0.0115473	0.0126212	99.8	2.92467
LA1028	LA3909	LA0444	35708	10256	11043	-0.0369501	0.373621	-0.0745862	-0.0369566	0.00433308	0.00976966	99.99	3.78279
LA4117	LA1782	LA3909	45974	13221	14236	-0.0369669	0.373916	-0.0845413	-0.0370474	0.00124652	0.010874	99.99	3.40698
LA2133	LA1316	LA1269	73714	8346	8987	-0.0369815	0.190374	-0.10247	-0.0367889	0.0188393	0.0168372	99.14	2.18497
LA1589	LA0429	LA1782	136660	2381	2564	-0.0370071	0.0349211	-0.0974359	-0.0371414	0.0284058	0.0166393	98.78	2.23214
LA2133	LA1322	LA1589	105544	3129	3371	-0.0372308	0.0580129	-0.17691	-0.0363746	0.0743209	0.0343323	85.75	1.05949
LA2964	LA0107	LA2133	37638	14682	15820	-0.037309	0.447637	-0.0705128	-0.037377	-0.00620528	0.007998	100	4.67329
LA4117	LA1782	LA1777	55206	10141	10928	-0.0373535	0.276224	-0.0843547	-0.0371104	0.00822655	0.0106481	99.98	3.48517
LA1028	LA3909	LA1777	62551	10569	11391	-0.0374317	0.259848	-0.0694603	-0.0374523	-0.00649412	0.00886346	100	4.22547
LA1322	LA1782	LA0716	36648	16465	17749	-0.0375285	0.482826	-0.0704431	-0.0374726	-0.0072709	0.00829082	100	4.51977
LA2964	LA3475	LA0716	43345	15721	16948	-0.0375585	0.429776	-0.0686183	-0.0376267	-0.0113033	0.00753721	100	4.99213
LA1028	LA0436	LA2744	30938	11178	12051	-0.0375823	0.42884	-0.0783654	-0.0377138	-0.000699668	0.00966603	100	3.90169
LA1360	LA1589	LA1777	52105	11022	11884	-0.0376321	0.305369	-0.0746951	-0.0377192	0.000550637	0.0104815	99.99	3.59863
LA4117	LA1782	LA3124	46776	13400	14449	-0.0376674	0.373186	-0.0779239	-0.0374561	0.0016405	0.010717	99.98	3.49502
LA1358	LA2964	LA1360	17470	10754	11596	-0.0376734	0.561276	-0.0725677	-0.037715	-0.00123372	0.00973126	100	3.87566
LA1316	LA1269	LA2744	34360	12538	13523	-0.0377959	0.431324	-0.0681775	-0.0378635	-0.00189142	0.00904179	100	4.18761
LA0436	LA0107	LA0407	38117	16771	18089	-0.0378084	0.477685	-0.0739287	-0.0377337	-0.00584382	0.0084646	100	4.45783
LA1316	LA0429	LA1364	32136	14678	15832	-0.0378237	0.487022	-0.0765902	-0.0378646	-0.00138504	0.00911338	100	4.15484
LA1589	LA1028	LA1360	22728	13215	14256	-0.0378945	0.547242	-0.0752252	-0.0379514	-0.00011016	0.00977493	100	3.88252
LA1028	LA3475	LA1364	28506	12770	13776	-0.0378965	0.482199	-0.0830864	-0.037733	-0.00229764	0.0103528	100	3.64472
LA2133	LA1316	LA0107	97601	4923	5311	-0.0379128	0.0949043	-0.0924132	-0.0378266	0.0146296	0.0140048	99.59	2.70097
LA2133	LA1782	LA0716	36668	16459	17757	-0.0379355	0.482704	-0.0711065	-0.0379338	-0.00591824	0.00841032	100	4.51039
LA1269	LA1589	LA2172	109942	1226	1323	-0.0380541	0.0226596	-0.186468	-0.0382778	0.0808255	0.030074	89.68	1.27279
LA0429	LA4117	LA0407	34463	19028	20534	-0.0380668	0.534441	-0.0683632	-0.0380089	-0.0117979	0.00778548	100	4.88202
LA2964	SL2.50	LA0716	45112	16469	17773	-0.0380819	0.431509	-0.0680595	-0.0381972	-0.00698802	0.00765694	100	4.98858
LA1028	LA0429	LA3778	65386	9292	10029	-0.038145	0.228092	-0.0700838	-0.0382341	-0.00513588	0.00877195	100	4.35867
LA0107	LA2933	LA0716	39173	14775	15948	-0.0381799	0.439553	-0.0702437	-0.0382185	-0.00612806	0.00857901	100	4.45488
LA1316	SL2.50	LA0407	76498	13607	14688	-0.0382046	0.270008	-0.072302	-0.0382815	-0.000966599	0.00935432	100	4.09238
LA1316	LA1589	LA3778	74344	10578	11421	-0.0383199	0.22834	-0.0736599	-0.0383304	-0.00421291	0.00877652	100	4.36738
LA2172	LA3124	LA0107	44165	12968	14002	-0.0383389	0.379138	-0.0718944	-0.0381735	-0.00612341	0.00825077	100	4.62666
LA1316	LA1269	LA3778	72786	10438	11271	-0.0383712	0.229737	-0.069299	-0.0383477	-0.00500192	0.00909715	100	4.21535
LA1358	LA1589	LA3778	37009	12692	13708	-0.0384848	0.416345	-0.0730753	-0.0384723	-0.010118	0.00883064	100	4.35669
LA3909	SL2.50	LA3778	183820	1686	1821	-0.0384944	0.0187213	-0.109966	-0.0383759	0.0435352	0.020438	96.71	1.87767
LA1269	LA0429	LA1360	95624	2607	2816	-0.0385396	0.0536681	-0.110838	-0.0389992	0.0317872	0.0180906	98.42	2.15577
LA1316	LA2172	LA1782	98322	4138	4471	-0.0386805	0.0805099	-0.0873186	-0.0383838	0.0122832	0.0124415	99.89	3.08514
LA4117	LA1782	LA2933	45428	12635	13653	-0.0387249	0.366557	-0.0860623	-0.0388683	0.00571006	0.010674	99.99	3.6414
LA2133	LA1322	LA0429	105234	3148	3403	-0.0389254	0.0586036	-0.198186	-0.0377645	0.0694564	0.0395846	81.8	0.954018
LA0429	LA3124	LA3778	188984	1049	1134	-0.0389372	0.0114193	-0.11804	-0.0392408	0.0531053	0.023341	95.22	1.68119
LA1360	LA3909	LA1777	51973	11039	11934	-0.0389588	0.306527	-0.0836464	-0.038892	0.000209091	0.0102347	99.99	3.80002
LA3909	LA0107	LA0407	38572	16924	18297	-0.0389824	0.477295	-0.0703633	-0.038965	-0.00874121	0.00839036	100	4.64403
LA1316	LA2744	LA1777	38706	12249	13243	-0.0389926	0.397084	-0.0747168	-0.0391442	-0.00643481	0.00901746	100	4.34094
LA1028	LA2964	LA1777	34921	13936	15073	-0.0391947	0.453762	-0.0703055	-0.0391423	-0.00805365	0.00832612	100	4.70114
LA1316	LA1589	LA1777	70797	12060	13045	-0.0392352	0.261778	-0.0732562	-0.0392282	-0.00377761	0.00875584	100	4.48023
LA2964	LA0436	LA3778	41504	14899	16116	-0.0392391	0.427681	-0.0700204	-0.0393649	-0.00742015	0.00824653	100	4.77351
LA1269	LA0429	LA1777	154594	2396	2592	-0.0392943	0.0312567	-0.0951365	-0.0393551	0.0147842	0.0151891	99.58	2.591
LA1316	LA1589	LA2744	34924	12714	13758	-0.0394379	0.431168	-0.0740991	-0.0393364	0.00258398	0.00900279	99.99	4.36936
LA1269	LA1358	LA0407	35495	14348	15530	-0.0395609	0.457039	-0.071309	-0.0395215	-0.0091179	0.00862425	100	4.5826
LA4117	LA1782	LA1322	44671	13550	14667	-0.0395861	0.387128	-0.0883558	-0.0396624	-0.00279527	0.0113476	100	3.49522
LA2964	LA0107	LA1322	37415	14626	15832	-0.0395955	0.44875	-0.0688651	-0.0394931	0.00276832	0.00796408	99.99	4.95891
LA1316	LA2964	LA1777	39247	15762	17063	-0.0396344	0.455447	-0.0706348	-0.0395977	-0.00883889	0.00833782	100	4.74917
LA2964	LA0107	LA2172	35989	13336	14438	-0.0396774	0.435582	-0.0721791	-0.0396731	-0.00162374	0.00841157	100	4.71649
LA1782	LA4117	LA0444	21748	10904	11810	-0.0398873	0.510863	-0.0784796	-0.0399112	-0.00617886	0.00948314	100	4.20865
LA2933	LA1782	LA1777	31186	17764	19241	-0.0399135	0.542667	-0.0768355	-0.0396842	-0.00953646	0.0086431	100	4.59143
LA0429	LA3475	LA0407	172844	1936	2097	-0.0399207	0.0228012	-0.123606	-0.039968	0.0214099	0.0183524	98.25	2.17781
LA3909	SL2.50	LA1777	176183	1821	1973	-0.0400633	0.0210805	-0.109115	-0.040172	0.0313628	0.0181083	98.68	2.21843
LA2133	LA1028	LA1782	93603	4148	4495	-0.0401481	0.0845314	-0.0872707	-0.0399397	0.0114336	0.0125508	99.93	3.18226
LA1360	LA0436	LA1777	51412	10917	11832	-0.0402215	0.306752	-0.0816197	-0.0401426	0.000217212	0.0103987	99.99	3.86036
LA2744	LA4117	LA0716	39953	10481	11362	-0.0403333	0.353469	-0.0748158	-0.0403252	-0.0013802	0.00934857	100	4.31352
LA1269	LA0429	LA0444	116546	2296	2489	-0.0403344	0.0394376	-0.101029	-0.0405271	0.0267131	0.0176558	98.75	2.2954
LA1364	LA2133	LA3778	49162	11230	12174	-0.040335	0.32252	-0.0786986	-0.0403289	-0.0090648	0.00886401	100	4.54973
LA2172	LA1269	LA1782	51171	11889	12889	-0.0403584	0.326245	-0.0754096	-0.0403188	-0.00277505	0.00907355	100	4.44356
LA3909	LA0436	LA1358	145154	225	244	-0.0405117	0.00322065	-0.220126	-0.0403787	0.198294	0.0478458	79.92	0.843934
LA1028	LA3475	LA3778	66026	9372	10164	-0.0405405	0.228326	-0.0771882	-0.0405207	-0.00793366	0.00912936	100	4.43851
LA3909	SL2.50	LA2964	142987	1900	2061	-0.0406463	0.0269551	-0.126194	-0.0401863	0.0333847	0.0205378	97.86	1.9567
LA2133	LA1028	LA1269	63520	7300	7919	-0.0406728	0.193284	-0.117076	-0.0406093	0.0173735	0.017476	99.59	2.32372
LA1028	LA0444	LA1777	29568	11680	12671	-0.0406965	0.451622	-0.0737114	-0.0407368	-0.00978113	0.00917894	100	4.43807
LA1028	LA1269	LA1358	35255	10373	11254	-0.0407361	0.380208	-0.0745304	-0.0408161	-0.000296912	0.00911136	100	4.47969
LA2133	LA1028	LA1777	109990	4099	4448	-0.040833	0.0721041	-0.0898646	-0.0406269	0.00403275	0.0125618	99.96	3.23416
LA3909	LA3475	LA0716	172679	1608	1745	-0.0408589	0.0190477	-0.113477	-0.0406596	0.0335196	0.0204646	97.49	1.98683
LA2133	LA1322	LA3124	107705	3207	3481	-0.0409689	0.0584651	-0.212138	-0.0393888	0.0821832	0.0405344	83.48	0.971739
LA3909	SL2.50	LA0407	181769	1963	2131	-0.0410357	0.022027	-0.124933	-0.0412885	0.0281307	0.0194423	98.07	2.12364
LA1322	LA3909	LA0716	77998	11382	12357	-0.0410717	0.233337	-0.0726511	-0.0411082	-0.00584583	0.0086595	100	4.74718
LA1358	LA1269	LA3778	36503	12398	13463	-0.0411817	0.414678	-0.0777293	-0.0412665	-0.00721085	0.0091732	100	4.49859
LA1322	LA1316	LA0444	90491	4360	4736	-0.0413369	0.0913372	-0.0928626	-0.0412338	0.00919623	0.0133538	99.86	3.08779
LA1269	LA1589	LA3124	23333	3443	3740	-0.0413476	0.235385	-0.166095	-0.0416196	0.0780404	0.0300183	91.45	1.38648
LA1316	LA3909	LA1777	70570	12079	13121	-0.0413492	0.26313	-0.0762931	-0.0413101	-0.00903328	0.00844921	100	4.88923
LA1269	LA3909	LA0716	159812	2109	2291	-0.0413636	0.0267946	-0.106851	-0.0414335	0.0203437	0.0164668	99.37	2.51618
LA2964	LA3124	LA0716	43500	15779	17142	-0.0414021	0.430785	-0.0676283	-0.0414352	-0.0141456	0.00769016	100	5.38808
LA1316	LA3124	LA1364	32543	14821	16102	-0.0414255	0.487237	-0.0810829	-0.0414567	-0.00619906	0.00937784	100	4.42071
LA1316	LA3475	LA1364	32338	14742	16022	-0.0416071	0.487528	-0.0743999	-0.0415661	-0.00208042	0.00958706	100	4.33565
LA2172	LA3909	LA1782	51764	12077	13126	-0.041622	0.327452	-0.0808782	-0.0415337	-0.00867688	0.00884424	100	4.69613
LA0444	LA1269	LA0716	36792	12778	13890	-0.0416979	0.420233	-0.0750298	-0.0418383	-0.00936243	0.00866043	100	4.83097
LA4117	LA1782	LA1589	45714	13185	14333	-0.0417181	0.375765	-0.0830686	-0.0415384	-0.00180033	0.0111148	100	3.7372
LA2172	LA1589	LA1782	51750	12040	13090	-0.0417827	0.326873	-0.074865	-0.0418029	-0.00232707	0.00899909	100	4.64524
LA1316	LA2172	LA1364	74260	4550	4947	-0.0418027	0.113388	-0.0912033	-0.0420543	0.00700882	0.0125153	99.96	3.36022
LA1028	LA0429	LA2744	31040	11226	12209	-0.0419458	0.430197	-0.0798143	-0.0418791	-0.00173784	0.00965201	100	4.3389
LA2964	LA0107	LA2933	38223	13780	14988	-0.0419911	0.429431	-0.0742014	-0.0421104	-0.0106907	0.00807212	100	5.21677
LA1028	LA1589	LA1358	35542	10415	11329	-0.0420346	0.379569	-0.077883	-0.0419722	-0.0080855	0.00918172	100	4.57128
LA3909	SL2.50	LA0716	180530	1663	1809	-0.0420507	0.0188694	-0.133578	-0.0420603	0.0567271	0.0218631	97.31	1.9238
LA3909	SL2.50	LA0107	143215	1819	1979	-0.0421274	0.0258345	-0.132138	-0.0416767	0.0576251	0.0216112	97.31	1.92847
LA1364	LA1322	LA3778	49128	11213	12201	-0.042197	0.322765	-0.0739256	-0.0421416	-0.0053791	0.0087101	100	4.83824
LA2172	SL2.50	LA1782	53892	12931	14071	-0.0422191	0.333795	-0.0756972	-0.0421378	-0.00644098	0.00899232	100	4.68598
LA1028	LA0436	LA1358	35405	10448	11370	-0.0422587	0.38128	-0.0777868	-0.0423585	-0.000943693	0.0090354	100	4.68806
[truncated: 940 more rows]

## Sheet: 1_6_Gene_Trees
Gene tree distributions for selected trios of candidate reticulate lineages or introgressing accessions
Topology	Count	Percent
(LA1360,LA1589,(LA2964,LA4126));	9650	0.478244
(LA1360,LA2964,(LA1589,LA4126));	6402	0.317276
(LA1360,LA4126,(LA1589,LA2964));	4126	0.20448
TOTAL	20178
Topology	Count	Percent
(LA1364,LA2964,(LA1589,LA4126));	7887	0.393229
(LA1364,LA1589,(LA2964,LA4126));	7845	0.391135
(LA1364,LA4126,(LA1589,LA2964));	4325	0.215635
TOTAL	20057
Topology	Count	Percent
(LA2744,LA2964,(LA1589,LA4126));	8736	0.435363
(LA1589,LA2744,(LA2964,LA4126));	6650	0.331406
(LA2744,LA4126,(LA1589,LA2964));	4680	0.23323
TOTAL	20066
Topology	Count	Percent
(LA3778,LA4126,(LA1782,LA4117));	14200	0.69441
(LA1782,LA3778,(LA4117,LA4126));	3277	0.160252
(LA3778,LA4117,(LA1782,LA4126));	2972	0.145337
TOTAL	20449
Topology	Count	Percent
(LA1322,LA2133,(LA1589,LA4126));	17337	0.875606
(LA1322,LA1589,(LA2133,LA4126));	1238	0.0625253
(LA1322,LA4126,(LA1589,LA2133));	1225	0.0618687
TOTAL	19800
Topology	Count	Percent
(LA3778,LA4126,(LA1782,LA4117));	14200	0.69441
(LA1782,LA3778,(LA4117,LA4126));	3277	0.160252
(LA3778,LA4117,(LA1782,LA4126));	2972	0.145337
TOTAL	20449
Topology	Count	Percent
(LA0107,LA0444,(LA1358,LA4126));	7474	0.368087
(LA0107,LA1358,(LA0444,LA4126));	6681	0.329032
(LA0107,LA4126,(LA0444,LA1358));	6150	0.302881
TOTAL	20305
Topology	Count	Percent
(LA0716,LA3778,(LA1269,LA4126));	15700	0.792689
(LA0716,LA1269,(LA3778,LA4126));	2092	0.105625
(LA0716,LA4126,(LA1269,LA3778));	2014	0.101686
TOTAL	19806
Topology	Count	Percent
(LA0107,LA4117,(LA1589,LA4126));	9047	0.448
(LA4117,LA4126,(LA0107,LA1589));	6474	0.32
(LA1589,LA4117,(LA0107,LA4126));	4684	0.232
TOTAL	20205
Topology	Count	Percent
(LA1777,LA3778,(LA1589,LA4126));	8924	0.443
(LA1589,LA1777,(LA3778,LA4126));	6482	0.323
(LA1777,LA4126,(LA1589,LA3778));	4753	0.235
TOTAL	20159

## Sheet: 1_7_Organelle_inserts
Location of Largest Chloroplast and Mitochondrial Insert Sites
Reference chloroplast (155,641 bp, GenBank NC_007898.3)
SL2.50ch01:1839863..1903191	NC_007898.3:44422..116900	63337	99.98
SL2.50ch09:35463154..35456026	NC_007898.3:136385..12519	7132	98.36
SL2.50ch10:32295955..32299278	NC_007898.3:63488..5509	3336	96.58
SL2.50ch04:48726261..48722206	NC_007898.3:90003..6650	4068	96.24
SL2.50ch10:11222708..11226581	NC_007898.3:91220..6300	3879	96
SL2.50ch08:46950643..46954851	NC_007898.3:104676..6817	4211	95.92
SL2.50ch11:13373307..13381013	NC_007898.3:103032..12408	7728	95.7
SL2.50ch11:13364021..13372216	NC_007898.3:93553..13178	8303	95.56
SL2.50ch04:33968136..33964794	NC_007898.3:128613..5188	3352	94.75
SL2.50ch11:32405963..32409619	NC_007898.3:128700..5529	3681	93.97
SL2.50ch09:8503887..8499823	NC_007898.3:42990..5997	4101	93.22
SL2.50ch01:23902028..23898503	NC_007898.3:93835..5072	3538	92.59
SL2.50ch02:13784806..13788442	NC_007898.3:124279..5208	3658	92.54
Mitochondrial scaffolds/contigs (64 contigs, 453,107 bp total)
Nuclear Location	Mitochondrial scaffold/contig	Alignment Length (bp)	Percent Identity
SL2.50ch11:49631601..49653020	SLmt_scaffold01:43563..64998	21448	98.36
SL2.50ch12:51551545..51566271	SLmt_scaffold01:4642..19453	14839	93.88
SL2.50ch09:53086252..53100848	SLmt_contig71:1..14603	14603	99.68
SL2.50ch09:35292631..35302451	SLmt_scaffold01:98147..107979	9836	98.89
SL2.50ch05:30145639..30154018	SLmt_scaffold06:10530..18945	8428	91.61
SL2.50ch08:11140749..11148904	SLmt_scaffold01:166018..174183	8166	98.14
SL2.50ch11:49724317..49732209	SLmt_scaffold01:156762..164669	7931	95.81
SL2.50ch11:49608718..49616625	SLmt_scaffold01:156762..164671	7911	99.95
SL2.50ch05:30112012..30119457	SLmt_scaffold01:34203..41702	7512	91.35
SL2.50ch10:35916163..35923514	SLmt_scaffold01:117588..124986	7427	84.27
SL2.50ch03:30365341..30372674	SLmt_scaffold06:31928..39321	7397	94.23
SL2.50ch01:30937840..30944789	SLmt_scaffold06:27898..34871	6981	95.14
SL2.50ch08:37204213..37210774	SLmt_scaffold06:33144..39762	6624	89.28

## Sheet: 1_8_LSG_Lyco
Genes with group-specific amino acid changes for section Lycopersicon vs. Lycopersicoides
Genes	NON	SYN	NON/SYN	Total Sites Tested	Annotation	Coordinates
Solyc04g049930.2	44	5	8.8	683	Unknown Protein	SL2.50ch04:44885460..44888223
Solyc08g078530.2	65	34	1.91176	2108	Agenet domain containing protein expressed; IPR008395 Agenet	SL2.50ch08:62309846..62323783
Solyc03g025150.2	46	13	3.53846	993	Unknown Protein	SL2.50ch03:2597403..2601097
Solyc05g006120.2	33	3	11	511	Polymerase (DNA directed) mu; IPR002054 DNA-directed DNA polymerase, family X	SL2.50ch05:829783..837498
Solyc09g014980.2	42	11	3.81818	1612	Wiskott-Aldrich syndrome protein family member 2; IPR003124 Actin-binding WH2	SL2.50ch09:7373131..7381944
Solyc07g032230.2	59	30	1.96667	1049	IST1 homolog; IPR005061 Protein of unknown function DUF292, eukaryotic	SL2.50ch07:36270767..36276528
Solyc08g080690.2	48	18	2.66667	1613	Methyl binding domain protein; IPR001739 Methyl-CpG DNA binding	SL2.50ch08:63896698..63912787
Solyc10g076870.1	44	17	2.58824	987	Polyadenylate-binding protein, cytoplasmic and nuclear; IPR000504 RNA recognition motif, RNP-1	SL2.50ch10:59850330..59860075
Solyc03g080140.2	42	15	2.8	1152	Unknown Protein	SL2.50ch03:52042425..52047975
Solyc05g008780.2	45	20	2.25	1498	Proton pump interactor 1	SL2.50ch05:3003423..3014261
Solyc04g071660.2	38	14	2.71429	1581	Unknown Protein	SL2.50ch04:58643694..58653409
Solyc09g018160.2	32	8	4	764	Os12g0114200 protein (Fragment)	SL2.50ch09:13379149..13391907
Solyc10g084760.1	47	25	1.88	2002	Ubiquitin ligase E3 (Fragment); IPR013993 Zinc finger, N-recognin, metazoa	SL2.50ch10:64170867..64189216
Solyc02g022870.2	34	11	3.09091	1195	EMB1611/MEE22	SL2.50ch02:24269072..24279541
Solyc06g010000.2	32	9	3.55556	817	Sumo ligase; IPR004181 Zinc finger, MIZ-type	SL2.50ch06:4682760..4697900
Solyc08g081290.2	27	5	5.4	518	ARID/BRIGHT DNA-binding domain-containing protein/ELM2 domain-containing protein/Myb-like DNA-binding domain-containing protein; IPR001606 AT-rich interaction region	SL2.50ch08:64349799..64355029
Solyc08g074440.2	30	8	3.75	623	Pre-mRNA-splicing factor CWC21; IPR013170 mRNA splicing factor, Cwf21	SL2.50ch08:58554785..58557546
Solyc06g008720.2	43	23	1.86957	1233	Zinc ion binding protein	SL2.50ch06:2628999..2637520
Solyc02g063060.2	27	6	4.5	634	Cell division cycle associated 7; IPR018866 Cell division cycle-associated protein	SL2.50ch02:35098259..35103403
Solyc07g017510.2	49	32	1.53125	1737	Phosphatidylinositol-4-phosphate 5-kinase family protein; IPR016034 Phosphatidylinositol-4-phosphate 5-kinase, core, subgroup	SL2.50ch07:7403047..7425731
Solyc04g050960.2	29	9	3.22222	805	Chromatin remodeling complex subunit; IPR012287 Homeodomain-related	SL2.50ch04:49119343..49125671
Solyc02g085030.2	28	8	3.5	1150	UBA/TS-N domain protein; IPR001623 Heat shock protein DnaJ, N-terminal	SL2.50ch02:48054624..48061968
Solyc12g089160.1	28	8	3.5	867	Receptor like kinase, RLK	SL2.50ch12:64268523..64271474
Solyc01g095320.2	21	2	10.5	770	BCL-2-associated athanogene 6; IPR003103 Apoptosis regulator Bcl-2 protein, BAG	SL2.50ch01:86628756..86633652
Solyc07g041330.1	21	2	10.5	740	EMB1611/MEE22	SL2.50ch07:52392477..52402886
Solyc11g062010.1	48	33	1.45455	2456	Chromodomain-helicase-DNA-binding protein 1; IPR000330 SNF2-related	SL2.50ch11:48754803..48783488
Solyc03g082680.2	30	11	2.72727	1353	Neuroblastoma-amplified protein-like protein; IPR011046 WD40 repeat-like	SL2.50ch03:52576277..52590993
Solyc07g039190.2	30	11	2.72727	635	Unknown Protein	SL2.50ch07:45555259..45559089
Solyc08g006420.2	38	21	1.80952	2216	Myosin-like protein (Fragment)	SL2.50ch08:1014434..1028073
Solyc12g017230.1	28	10	2.8	688	Os04g0431000 protein (Fragment)	SL2.50ch12:6422621..6425763
Solyc09g055260.2	38	22	1.72727	1805	RING zinc finger-containing protein; IPR016024 Armadillo-type fold	SL2.50ch09:38360933..38376412
Solyc06g005190.2	32	15	2.13333	1010	CCR4-NOT transcription complex subunit 4; IPR003954 RNA recognition, region 1	SL2.50ch06:204148..210621
Solyc03g005960.2	29	12	2.41667	885	Receptor like kinase, RLK	SL2.50ch03:646357..655844
Solyc03g096800.2	28	11	2.54545	1103	At5g24290-like protein (Fragment); IPR008217 Protein of unknown function DUF125, transmembrane	SL2.50ch03:59152559..59163067
Solyc12g035240.1	21	4	5.25	470	Os05g0169400 protein (Fragment); IPR010820 Protein of unknown function DUF1421	SL2.50ch12:59323517..59329365
Solyc01g067490.2	22	5	4.4	555	Anaphase-promoting complex subunit 7; IPR011990 Tetratricopeptide-like helical	SL2.50ch01:76189646..76205215
Solyc06g069630.2	26	9	2.88889	610	Unknown Protein	SL2.50ch06:43358840..43362100
Solyc07g022910.2	26	9	2.88889	804	Myosin heavy chain-like; IPR008545 Protein of unknown function DUF827, plant	SL2.50ch07:23226837..23229990
Solyc07g062640.2	19	3	6.33333	601	Fiber protein Fb32	SL2.50ch07:65333107..65336742
Solyc02g014130.1	31	16	1.9375	1360	Hepatoma-derived growth factor-related protein 3; IPR006569 Regulation of nuclear pre-mRNA protein	SL2.50ch02:15145695..15157985
Solyc04g080240.2	42	31	1.35484	1685	PERQ amino acid-rich with GYF domain-containing protein 2; IPR003169 GYF	SL2.50ch04:64479941..64489818
Solyc10g005920.2	21	5	4.2	1380	Enhancer of mRNA-decapping protein 4; IPR017986 WD40 repeat, region	SL2.50ch10:709875..721808
Solyc02g086460.2	24	8	3	2799	Unknown Protein	SL2.50ch02:49124772..49142284
Solyc07g062600.2	30	15	2	1088	PHD finger family protein; IPR019787 Zinc finger, PHD-finger	SL2.50ch07:65288847..65296106
Solyc09g031610.2	16	1	16	485	WD repeat containing protein; IPR017986 WD40 repeat, region	SL2.50ch09:29163756..29177970
Solyc03g124010.2	28	13	2.15385	1278	Helicase sen1	SL2.50ch03:70710107..70723864
Solyc03g112660.2	35	22	1.59091	1485	MOS1; IPR009738 BAT2, N-terminal	SL2.50ch03:63030045..63039799
Solyc09g010830.2	44	35	1.25714	1932	Ubiquitin ligase E3 (Fragment); IPR013993 Zinc finger, N-recognin, metazoa	SL2.50ch09:4126727..4139851
Solyc04g009050.2	27	12	2.25	462	Os01g0498200 protein (Fragment)	SL2.50ch04:2611384..2617110
Solyc03g112830.2	25	10	2.5	930	Differentially expressed in FDCP 8 homolog; IPR001683 Phox-like	SL2.50ch03:63136474..63142509
Solyc03g115520.2	24	9	2.66667	1015	Chromodomain-helicase-DNA-binding protein 1-like; IPR000330 SNF2-related	SL2.50ch03:65190125..65204968
Solyc12g095900.1	22	7	3.14286	687	Early flowering 3	SL2.50ch12:65005044..65011141
Solyc03g081260.2	21	6	3.5	593	Subtilisin-like protease-like protein; IPR015500 Peptidase S8, subtilisin-related	SL2.50ch03:52152494..52156330
Solyc11g013760.1	21	6	3.5	567	Unknown Protein	SL2.50ch11:7141588..7146007
Solyc03g118030.2	32	20	1.6	598	Glutamyl-tRNA(Gln) amidotransferase subunit A; IPR000120 Amidase signature enzyme	SL2.50ch03:67018231..67022987
Solyc12g035670.1	32	20	1.6	1479	MCM3-associated protein (Fragment); IPR005062 SAC3/GANP/Nin1/mts3/eIF-3 p25	SL2.50ch12:54473774..54494013
Solyc08g062500.2	24	10	2.4	1023	Unknown Protein	SL2.50ch08:51157424..51160913
Solyc10g076270.1	17	3	5.66667	543	WD repeat-containing protein mip1; IPR004083 Regulatory associated protein of TOR	SL2.50ch10:59182088..59190485
Solyc01g109780.2	18	4	4.5	631	Unknown Protein	SL2.50ch01:96632538..96636061
Solyc03g119130.2	18	4	4.5	504	Histone H1; IPR005818 Histone H1/H5	SL2.50ch03:67824101..67828893
Solyc03g019840.2	13	0	13	265	Plastid DNA-binding protein (Fragment)	SL2.50ch03:61338765..61344140
Solyc05g009350.2	21	7	3	609	Zinc finger CCCH domain-containing protein 65; IPR000571 Zinc finger, CCCH-type	SL2.50ch05:3490284..3496454
Solyc11g031970.1	19	5	3.8	250	Unknown Protein; IPR002482 Peptidoglycan-binding Lysin subgroup	SL2.50ch11:24278123..24281587
Solyc10g080260.1	20	6	3.33333	684	Zinc finger CCCH domain-containing protein 30; IPR002110 Ankyrin	SL2.50ch10:61592553..61594646
Solyc09g030390.2	32	21	1.52381	904	Serine/arginine repetitive matrix 1 (Fragment); IPR002483 Splicing factor PWI	SL2.50ch09:31890316..31896894
Solyc06g010200.2	29	17	1.70588	1392	Chromodomain helicase DNA-binding protein 4	SL2.50ch06:5385221..5398335
Solyc02g081590.2	23	10	2.3	768	FACT complex subunit SPT16	SL2.50ch02:45483078..45486035
Solyc03g123440.2	35	26	1.34615	1132	HhH-GPD family protein; IPR003265 HhH-GPD domain	SL2.50ch03:70288797..70299020
Solyc11g006390.1	27	15	1.8	1236	Unknown Protein	SL2.50ch11:1091517..1101108
Solyc06g082510.2	15	2	7.5	431	Telomeric repeat-binding factor 1 (Fragment); IPR001005 SANT, DNA-binding	SL2.50ch06:48297244..48300094
Solyc04g080200.2	16	3	5.33333	643	Unknown Protein	SL2.50ch04:64457595..64461418
Solyc08g006980.2	16	3	5.33333	715	Baculoviral IAP repeat-containing protein 3; IPR001841 Zinc finger, RING-type	SL2.50ch08:1555009..1559443
Solyc11g012810.1	16	3	5.33333	569	Unknown Protein	SL2.50ch11:5572669..5592438
Solyc11g007060.1	20	7	2.85714	818	Genomic DNA chromosome 5 TAC clone K16F13	SL2.50ch11:1532029..1536153
Solyc09g011720.2	17	4	4.25	827	Unknown Protein	SL2.50ch09:5009237..5012128
Solyc04g049140.2	19	6	3.16667	1041	Transcription factor jumonji domain-containing protein; IPR013129 Transcription factor jumonji	SL2.50ch04:39819946..39838910
Solyc05g014130.2	19	6	3.16667	526	COP1-interacting protein 4	SL2.50ch05:7825077..7831106
Solyc09g098250.2	18	5	3.6	695	Trithorax-like protein histone-lysine N-methyltransferase; IPR018518 FY-rich, N-terminal subgroup	SL2.50ch09:72109973..72115133
Solyc09g065720.2	28	17	1.64706	651	Peptidyl-prolyl cis-trans isomerase; IPR002130 Peptidyl-prolyl cis-trans isomerase, cyclophilin-type	SL2.50ch09:64010400..64015940
Solyc03g051790.2	30	20	1.5	786	Os12g0236050 protein (Fragment)	SL2.50ch03:20678037..20683115
Solyc04g080600.2	22	10	2.2	1468	UBA domain-containing protein; IPR001623 Heat shock protein DnaJ, N-terminal	SL2.50ch04:64713353..64720233
Solyc04g016410.2	28	18	1.55556	1259	Chaperone protein dnaJ; IPR001623 Heat shock protein DnaJ, N-terminal	SL2.50ch04:7200714..7218394
Solyc05g015920.2	25	14	1.78571	1365	GYF domain-containing protein; IPR003169 GYF	SL2.50ch05:12975786..12984207
Solyc05g015930.2	25	14	1.78571	1408	GYF domain-containing protein; IPR003169 GYF	SL2.50ch05:13046102..13054405
Solyc07g053610.2	25	14	1.78571	1736	Homeobox protein; IPR018500 DDT subgroup	SL2.50ch07:62033451..62049779
Solyc07g006260.2	14	2	7	299	Myosin-like protein	SL2.50ch07:1058260..1060637
Solyc01g057780.2	20	8	2.5	780	Zinc finger protein VAR3, chloroplastic; IPR001876 Zinc finger, RanBP2-type	SL2.50ch01:63862862..63868831
Solyc01g103090.2	20	8	2.5	743	Splicing factor U2af subunit; IPR009145 U2 auxiliary factor small subunit	SL2.50ch01:91755837..91764105
Solyc02g082660.2	20	8	2.5	1119	DNA mismatch repair protein mutL; IPR002099 DNA mismatch repair protein	SL2.50ch02:46302436..46314122
Solyc09g089560.2	20	8	2.5	1044	Ubiquitin carboxyl-terminal hydrolase family protein expressed; IPR002083 MATH	SL2.50ch09:69258262..69269925
Solyc01g088700.2	36	30	1.2	1786	Eukaryotic translation initiation factor 4 gamma 1; IPR016021 MIF4-like, type 1/2/3	SL2.50ch01:83447245..83454808
Solyc02g067660.2	19	7	2.71429	565	Phytoalexin deficient 4 (Fragment); IPR002921 Lipase, class 3	SL2.50ch02:37795353..37798205
Solyc09g090420.2	19	7	2.71429	1070	Splicing factor u2af large subunit; IPR012677 Nucleotide-binding, alpha-beta plait	SL2.50ch09:69937822..69947691
Solyc07g066240.2	15	3	5	575	F-box/LRR-repeat protein 14; IPR001810 Cyclin-like F-box	SL2.50ch07:67726507..67730135
Solyc05g013350.2	18	6	3	471	Peroxidase 1; IPR002016 Haem peroxidase, plant/fungal/bacterial	SL2.50ch05:6440494..6442318
Solyc07g007360.1	18	6	3	442	Os07g0175100 protein (Fragment)	SL2.50ch07:2102542..2103882
Solyc08g059800.2	18	6	3	446	Os02g0200800 protein (Fragment); IPR009675 Targeting for Xklp2	SL2.50ch08:45504133..45513555
Solyc12g006420.1	16	4	4	807	Genomic DNA chromosome 3 P1 clone MMP21	SL2.50ch12:903491..908840
Solyc03g120300.2	17	5	3.4	680	Glycine-rich protein-like; IPR018545 CASC3/Barentsz eIF4AIII binding	SL2.50ch03:68736011..68742006
Solyc05g012650.2	17	5	3.4	938	T7.1 protein; IPR008581 Protein of unknown function DUF863, plant	SL2.50ch05:5844016..5851353
Solyc05g015160.2	17	5	3.4	457	Glucan endo-1 3-beta-glucosidase 5; IPR013781 Glycoside hydrolase, subgroup, catalytic core	SL2.50ch05:9962131..9963998
Solyc07g032380.2	17	5	3.4	525	Pentatricopeptide repeat-containing protein; IPR002885 Pentatricopeptide repeat	SL2.50ch07:38289700..38293832
Solyc12g056130.1	17	5	3.4	464	Kelch-like protein 6; IPR013089 Kelch related	SL2.50ch12:62091709..62095886
Solyc01g067600.2	23	12	1.91667	1411	CW-type Zinc Finger family protein expressed; IPR011124 Zinc finger, CW-type	SL2.50ch01:76439965..76448706
Solyc11g005250.1	22	11	2	1357	DNA repair protein RAD5; IPR011124 Zinc finger, CW-type	SL2.50ch11:202911..212246
Solyc04g072630.2	30	22	1.36364	1877	Os10g0363700 protein (Fragment)	SL2.50ch04:59595122..59605152
Solyc06g005570.2	25	15	1.66667	678	Genomic DNA chromosome 5 TAC clone K22G18; IPR013989 Development and cell death domain	SL2.50ch06:608436..615962
Solyc07g025380.2	25	15	1.66667	697	Unknown Protein	SL2.50ch07:27596841..27602681
Solyc11g070100.1	12	1	12	585	Early flowering 3	SL2.50ch11:54634568..54639038
Solyc09g065550.2	20	9	2.22222	1880	Kinase interacting family protein; IPR011684 KIP1-like	SL2.50ch09:63685165..63692927
Solyc01g068280.2	19	8	2.375	1142	Chromodomain-helicase-DNA-binding protein 1-like; IPR000330 SNF2-related	SL2.50ch01:77413747..77427671
Solyc02g078000.2	19	8	2.375	600	WD-40 repeat family protein; IPR017986 WD40 repeat, region	SL2.50ch02:42800711..42814586
Solyc12g014540.1	19	8	2.375	804	Lysine-specific demethylase 5C; IPR011011 Zinc finger, FYVE/PHD-type	SL2.50ch12:5523526..5533996
Solyc03g118620.2	26	17	1.52941	1066	Leucine-rich repeat family protein	SL2.50ch03:67466475..67474411
Solyc12g096350.1	13	2	6.5	289	WRKY transcription factor 11; IPR003657 DNA-binding WRKY	SL2.50ch12:65313413..65314779
Solyc02g086500.2	18	7	2.57143	1519	Genomic DNA chromosome 3 P1 clone MGF10; IPR016024 Armadillo-type fold	SL2.50ch02:49168570..49182101
Solyc08g069050.2	18	7	2.57143	711	Ubiquitin carboxyl-terminal hydrolase family protein; IPR001394 Peptidase C19, ubiquitin carboxyl-terminal hydrolase 2	SL2.50ch08:58127853..58136943
Solyc09g005750.2	18	7	2.57143	981	Os03g0819700 protein (Fragment)	SL2.50ch09:521012..526426
Solyc09g064420.2	18	7	2.57143	696	LOC100158433 protein (Fragment)	SL2.50ch09:61592855..61601655
Solyc10g055720.1	18	7	2.57143	563	Kinase family protein; IPR015783 ATMRK serine/threonine protein kinase-like	SL2.50ch10:57247560..57256957
Solyc06g068230.2	30	23	1.30435	1617	Protein TIF31 homolog; IPR011990 Tetratricopeptide-like helical	SL2.50ch06:42285159..42294675
Solyc02g067070.2	17	6	2.83333	370	Unknown Protein; IPR003604 Zinc finger, U1-type	SL2.50ch02:37303629..37307889
Solyc06g005200.2	17	6	2.83333	506	Ribonuclease P protein subunit p30; IPR002738 RNase P subunit p30	SL2.50ch06:214169..219464
Solyc06g051390.2	17	6	2.83333	714	Tomosyn-like protein; IPR011046 WD40 repeat-like	SL2.50ch06:34732032..34738328
Solyc07g005320.2	17	6	2.83333	1357	Pre-mRNA polyadenylation factor fip1; IPR007854 Fip1	SL2.50ch07:247287..259892
Solyc04g028560.2	14	3	4.66667	526	Zinc finger transcription factor; IPR013087 Zinc finger, C2H2-type/integrase, DNA-binding	SL2.50ch04:14907517..14910713
Solyc08g082000.2	14	3	4.66667	452	Genomic DNA chromosome 5 TAC clone K19E1	SL2.50ch08:64915443..64920358
Solyc11g012920.1	14	3	4.66667	397	AT4G08310 protein (Fragment); IPR019098 Histone chaperone domain CHZ	SL2.50ch11:5707278..5715062
Solyc10g084650.1	25	16	1.5625	1283	PHD finger family protein; IPR019787 Zinc finger, PHD-finger	SL2.50ch10:64084974..64097616
Solyc01g006880.2	22	12	1.83333	1332	Histone-lysine N-methyltransferase; IPR001214 SET	SL2.50ch01:1443026..1456707
Solyc02g084520.2	22	12	1.83333	876	Zinc finger CCCH domain-containing protein 19; IPR003169 GYF	SL2.50ch02:47610719..47614603
Solyc07g022860.2	16	5	3.2	538	Unknown Protein; IPR005061 Protein of unknown function DUF292, eukaryotic	SL2.50ch07:23025719..23027896
Solyc12g042690.1	16	5	3.2	401	F-box family protein; IPR001810 Cyclin-like F-box	SL2.50ch12:39849884..39851464
Solyc05g051520.2	15	4	3.75	776	Ribosomal RNA small subunit methyltransferase F; IPR001678 Bacterial Fmu (Sun)/eukaryotic nucleolar NOL1/Nop2p	SL2.50ch05:61875990..61888388
Solyc07g064110.2	15	4	3.75	819	Pentatricopeptide repeat-containing protein; IPR002885 Pentatricopeptide repeat	SL2.50ch07:66382520..66394623
Solyc07g065950.2	15	4	3.75	1391	Enhancer of mRNA-decapping protein 4; IPR017986 WD40 repeat, region	SL2.50ch07:67526040..67535688
Solyc03g121380.2	27	19	1.42105	1068	Genomic DNA chromosome 3 P1 clone MXL8; IPR010844 Occludin and RNA polymerase II elongation factor ELL domain	SL2.50ch03:69481941..69492340
Solyc09g064840.2	27	19	1.42105	1343	Hepatoma-derived growth factor-related protein 3; IPR006569 Regulation of nuclear pre-mRNA protein	SL2.50ch09:62300687..62314982
Solyc02g068780.2	21	11	1.90909	928	Genomic DNA chromosome 5 TAC clone K22G18; IPR013989 Development and cell death domain	SL2.50ch02:38696580..38700196
Solyc05g032750.2	21	11	1.90909	1016	Unknown Protein; IPR002482 Peptidoglycan-binding Lysin subgroup	SL2.50ch05:45086491..45090595
Solyc01g057460.2	10	0	10	87	CTV.22	SL2.50ch01:60992911..60995197
Solyc01g107940.2	10	0	10	448	RING-finger protein like; IPR018957 Zinc finger, C3HC4 RING-type	SL2.50ch01:95321169..95325637
Solyc03g115930.1	10	0	10	164	Calmodulin-like protein; IPR011992 EF-Hand type	SL2.50ch03:65502478..65503086
Solyc05g014260.2	10	0	10	560	Response regulator 11; IPR017053 Response regulator, plant B-type	SL2.50ch05:8044502..8048496
Solyc07g052830.2	10	0	10	309	Storekeeper protein; IPR007592 Protein of unknown function DUF573	SL2.50ch07:61287331..61288758
Solyc04g011380.2	30	24	1.25	1504	Binding protein; IPR019607 Putative zinc-finger domain	SL2.50ch04:3850974..3863049
Solyc01g107930.2	20	10	2	696	RING-finger protein like; IPR018957 Zinc finger, C3HC4 RING-type	SL2.50ch01:95311695..95316125
Solyc05g011930.2	20	10	2	516	Heat shock protein binding protein; IPR001623 Heat shock protein DnaJ, N-terminal	SL2.50ch05:5158846..5169814
Solyc08g067060.1	20	10	2	828	Pentatricopeptide repeat-containing protein; IPR002885 Pentatricopeptide repeat	SL2.50ch08:55979466..55982018
Solyc09g016940.2	20	10	2	538	Unknown Protein	SL2.50ch09:11825120..11842285
Solyc02g070030.2	23	14	1.64286	925	Methyltransferase type 12; IPR013217 Methyltransferase type 12	SL2.50ch02:39816575..39825183
Solyc10g006090.2	23	14	1.64286	1239	Genomic DNA chromosome 5 P1 clone MTE17; IPR011011 Zinc finger, FYVE/PHD-type	SL2.50ch10:814243..825414
Solyc04g011650.2	19	9	2.11111	645	Telomere repeat-binding protein 4; IPR014778 Myb, DNA-binding	SL2.50ch04:4115805..4119204
Solyc11g062220.1	22	13	1.69231	899	Novel protein containing a PHD-finger domain (Fragment); IPR018144 Plus-3 domain, subgroup	SL2.50ch11:49133608..49144054
Solyc01g079230.2	18	8	2.25	911	Agenet domain-containing protein; IPR007930 Protein of unknown function DUF724	SL2.50ch01:78321402..78328254
Solyc07g009130.2	18	8	2.25	1230	Potassium-transporting ATPase B chain; IPR006404 ATPase, P-type, heavy metal-(Cd/Co/Hg/Pb/Zn)-translocating	SL2.50ch07:4107448..4119376
Solyc11g062240.1	18	8	2.25	713	Zinc finger CCCH domain-containing protein 19; IPR003169 GYF	SL2.50ch11:49146203..49148482
Solyc11g071250.1	18	8	2.25	810	EMBYO FLOWERING 1-like protein (Fragment)	SL2.50ch11:54781753..54787477
Solyc01g103340.2	11	1	11	295	Zinc finger CCCH domain-containing protein 44; IPR018144 Plus-3 domain, subgroup	SL2.50ch01:91967716..91972959
Solyc02g062290.2	24	16	1.5	697	Polyadenylate-binding protein; IPR000504 RNA recognition motif, RNP-1	SL2.50ch02:33875760..33880500
Solyc05g050740.2	17	7	2.42857	486	Unknown Protein	SL2.50ch05:60872610..60881908
Solyc06g060350.2	17	7	2.42857	950	Replication factor C subunit 1; IPR004582 Checkpoint protein Rad24	SL2.50ch06:38325865..38342179
Solyc08g006480.2	17	7	2.42857	518	Unknown Protein	SL2.50ch08:1068145..1081065
Solyc02g089800.2	21	12	1.75	1056	Nuclear matrix constituent protein 1-like	SL2.50ch02:51497679..51504492
Solyc01g087310.2	16	6	2.66667	710	Histone-lysine N-methyltransferase MLL; IPR011011 Zinc finger, FYVE/PHD-type	SL2.50ch01:82241839..82263308
Solyc01g100130.2	16	6	2.66667	898	PHD-finger family protein; IPR019787 Zinc finger, PHD-finger	SL2.50ch01:90225349..90229212
Solyc04g007070.2	16	6	2.66667	790	Cc-nbs-lrr, resistance protein	SL2.50ch04:791050..796086
Solyc09g009800.2	16	6	2.66667	1187	Transcription factor (Fragment); IPR007309 B-block binding subunit of TFIIIC	SL2.50ch09:3266476..3287147
Solyc12g035250.1	16	6	2.66667	848	Zinc finger CCCH domain-containing protein 41; IPR000504 RNA recognition motif, RNP-1	SL2.50ch12:59225298..59229221
Solyc05g050330.2	12	2	6	238	WRKY transcription factor 6; IPR003657 DNA-binding WRKY	SL2.50ch05:60450532..60452260
Solyc03g120230.2	15	5	3	707	MAR-binding filament-like protein 1; IPR009053 Prefoldin	SL2.50ch03:68688213..68693362
Solyc06g072810.2	15	5	3	603	Unknown Protein	SL2.50ch06:44901976..44905502
Solyc07g020960.2	15	5	3	359	BHLH transcription factor-like protein; IPR011598 Helix-loop-helix DNA-binding	SL2.50ch07:15040089..15044408
Solyc08g065800.1	15	5	3	363	Unknown Protein	SL2.50ch08:54105792..54108635
Solyc09g015530.2	15	5	3	432	Os05g0478200 protein (Fragment)	SL2.50ch09:9627161..9636762
Solyc01g095900.2	31	27	1.14815	1741	Protein TIF31 homolog; IPR011990 Tetratricopeptide-like helical	SL2.50ch01:87039371..87053038
Solyc02g090380.2	13	3	4.33333	765	Nbs-lrr, resistance protein	SL2.50ch02:51937335..51941484
Solyc03g033720.2	13	3	4.33333	352	Genomic DNA chromosome 3 P1 clone MDJ14	SL2.50ch03:5320850..5326134
Solyc04g024520.2	13	3	4.33333	391	AT5g13970/MAC12_6	SL2.50ch04:30376956..30381183
Solyc05g007220.2	13	3	4.33333	552	Kelch repeat-containing F-box family protein; IPR015915 Kelch-type beta propeller	SL2.50ch05:1860323..1862631
Solyc06g060730.2	13	3	4.33333	590	Unknown Protein; IPR003604 Zinc finger, U1-type	SL2.50ch06:38746905..38751628
Solyc02g069920.2	14	4	3.5	515	Long-chain-fatty-acid CoA ligase; IPR000873 AMP-dependent synthetase and ligase	SL2.50ch02:39703615..39708233
Solyc07g022920.2	14	4	3.5	367	BSD domain containing protein expressed; IPR005607 BSD	SL2.50ch07:23328209..23340163
Solyc02g090760.2	34	32	1.0625	2245	Os03g0395600 protein (Fragment)	SL2.50ch02:52270359..52279111
Solyc03g005170.2	20	11	1.81818	1045	PHD finger family protein; IPR019787 Zinc finger, PHD-finger	SL2.50ch03:101151..112258
Solyc05g005640.2	20	11	1.81818	1070	PHD finger family protein / methyl-CpG binding domain-containing protein (ISS); IPR019787 Zinc finger, PHD-finger	SL2.50ch05:467377..478907
Solyc08g082010.2	20	11	1.81818	1306	Myosin heavy chain-like protein; IPR009053 Prefoldin	SL2.50ch08:64929443..64933923
Solyc11g008670.1	20	11	1.81818	817	At1g65470/F5I14_33 (Fragment)	SL2.50ch11:2849753..2857214
Solyc12g036220.1	20	11	1.81818	489	Exonuclease DNA polymerase III epsilon subunit family; IPR006055 Exonuclease	SL2.50ch12:53453006..53458254
Solyc12g049510.1	20	11	1.81818	960	Erect panical 2	SL2.50ch12:36720919..36727727
Solyc11g005920.1	19	10	1.9	649	NAC domain protein IPR003441; IPR003441 No apical meristem (NAM) protein	SL2.50ch11:743287..748004
Solyc12g098380.1	19	10	1.9	731	IFA-binding protein; IPR007656 Protein of unknown function DUF593	SL2.50ch12:65904914..65909423
Solyc01g108160.2	28	23	1.21739	1830	Autophagy-related protein 2; IPR015412 ATG2, C-terminal	SL2.50ch01:95524643..95542010
Solyc06g071040.2	24	17	1.41176	828	YLP motif containing 1	SL2.50ch06:43636034..43652681
Solyc01g081500.2	18	9	2	393	Histone-lysine N-methyltransferase SUV39H2; IPR000953 Chromo domain	SL2.50ch01:80700128..80706146
Solyc12g094490.1	18	9	2	959	mRNA cleavage factor complex component Pcf11; IPR008942 ENTH/VHS	SL2.50ch12:64703325..64711120
Solyc02g091730.1	9	0	9	302	Os11g0296800 protein (Fragment)	SL2.50ch02:52975183..52977573
Solyc09g091650.2	9	0	9	708	Replication factor C large subunit; IPR003959 ATPase, AAA-type, core	SL2.50ch09:70879458..70895194
Solyc01g006870.2	21	13	1.61538	601	cDNA clone J023119C16 full insert sequence	SL2.50ch01:1430746..1436275
Solyc03g123570.2	21	13	1.61538	1709	Phosphatidylinositol-4-phosphate 5-kinase family protein; IPR016034 Phosphatidylinositol-4-phosphate 5-kinase, core, subgroup	SL2.50ch03:70385152..70394789
Solyc07g018070.2	23	16	1.4375	796	Heat shock protein-related (Fragment); IPR004176 Clp, N-terminal	SL2.50ch07:8990175..8994973
Solyc06g069500.2	17	8	2.125	1258	Genomic DNA chromosome 5 P1 clone MXM12	SL2.50ch06:43274620..43283551
Solyc08g082410.2	17	8	2.125	1293	Eukaryotic translation initiation factor 3 subunit 10-like	SL2.50ch08:65221542..65229462
Solyc09g091930.2	17	8	2.125	907	Ubiquitin carboxyl-terminal hydrolase; IPR001394 Peptidase C19, ubiquitin carboxyl-terminal hydrolase 2	SL2.50ch09:71132556..71137676
Solyc12g099920.1	17	8	2.125	569	Unknown Protein	SL2.50ch12:66875315..66879919
Solyc09g074670.2	25	19	1.31579	1565	CW-type Zinc Finger family protein expressed; IPR011124 Zinc finger, CW-type	SL2.50ch09:66491775..66501547
Solyc01g111910.2	30	27	1.11111	1236	RNA polymerase II-associated protein 1; IPR013930 RNA polymerase II-associated protein 1, N-terminal	SL2.50ch01:98068546..98079075
Solyc02g091960.2	16	7	2.28571	484	Nuclear matrix constituent protein 2	SL2.50ch02:53171259..53177689
Solyc04g077940.2	16	7	2.28571	1063	Flowering time control protein FPA; IPR012921 Spen paralogue and orthologue C-terminal	SL2.50ch04:62801724..62817942
Solyc05g046120.2	16	7	2.28571	890	Formin 3; IPR015425 Actin-binding FH2	SL2.50ch05:58256249..58262565
Solyc06g069360.2	16	7	2.28571	590	PHD-finger family protein; IPR019787 Zinc finger, PHD-finger	SL2.50ch06:43107226..43113858
Solyc02g092160.2	10	1	10	482	BSD domain containing protein; IPR005607 BSD	SL2.50ch02:53343348..53347533
Solyc03g113770.2	10	1	10	443	Pyridoxine/pyridoxamine 5%26apos-phosphate oxidase; IPR012349 FMN-binding split barrel	SL2.50ch03:63822288..63827039
Solyc10g078260.1	10	1	10	390	Peptidyl-prolyl cis-trans isomerase; IPR001179 Peptidyl-prolyl cis-trans isomerase, FKBP-type	SL2.50ch10:60093643..60096639
Solyc07g021550.2	15	6	2.5	424	Transcripteion factor (Fragment)	SL2.50ch07:19453609..19456445
Solyc07g032260.2	15	6	2.5	266	Os01g0600300 protein (Fragment)	SL2.50ch07:36554751..36560992
Solyc08g022030.2	15	6	2.5	746	AT4G32190-like protein (Fragment)	SL2.50ch08:33749293..33753678
Solyc12g009190.1	15	6	2.5	633	Receptor like kinase, RLK	SL2.50ch12:2481771..2484251
Solyc01g057200.2	19	11	1.72727	468	Pentatricopeptide repeat-containing protein; IPR002885 Pentatricopeptide repeat	SL2.50ch01:59704955..59707031
Solyc03g117010.2	19	11	1.72727	938	Sister chromatid cohesion protein PDS5 homolog B	SL2.50ch03:66270203..66282943
Solyc01g058010.2	14	5	2.8	402	Neutral invertase; IPR006937 Plant neutral invertase	SL2.50ch01:64953319..64958618
Solyc04g050920.2	14	5	2.8	365	Os02g0504100 protein (Fragment)	SL2.50ch04:48981004..48984297
Solyc06g051210.2	14	5	2.8	687	Bromodomain-containing protein; IPR001487 Bromodomain	SL2.50ch06:34396806..34402532
Solyc01g080780.2	11	2	5.5	1001	Translocase of chloroplast 34; IPR005690 Chloroplast protein import component Toc86/159	SL2.50ch01:80015564..80019025
Solyc01g094010.2	11	2	5.5	331	CXE carboxylesterase; IPR013094 Alpha/beta hydrolase fold-3	SL2.50ch01:85582977..85585145
Solyc07g041830.2	11	2	5.5	260	MTD1	SL2.50ch07:54170341..54174622
Solyc01g102610.2	13	4	3.25	726	Ferric reductase oxidase; IPR013130 Ferric reductase-like transmembrane component, N-terminal	SL2.50ch01:91372017..91376492
Solyc01g106330.2	13	4	3.25	597	Glutamyl-tRNA(Gln) amidotransferase subunit A; IPR000120 Amidase signature enzyme	SL2.50ch01:94258280..94270055
Solyc03g098630.2	13	4	3.25	1070	Os08g0100600 protein (Fragment); IPR008507 Protein of unknown function DUF789	SL2.50ch03:60932138..60939320
Solyc06g069370.2	13	4	3.25	536	Transcription factor protein; IPR011598 Helix-loop-helix DNA-binding	SL2.50ch06:43120671..43125477
Solyc06g069620.1	13	4	3.25	459	Genomic DNA chromosome 5 P1 clone MXM12; IPR012417 Calmodulin-binding, plant	SL2.50ch06:43355585..43357051
Solyc07g066300.2	13	4	3.25	699	Aleurone layer morphogenesis protein	SL2.50ch07:67775256..67783877
Solyc10g005220.2	13	4	3.25	858	Neuralized; IPR001841 Zinc finger, RING-type	SL2.50ch10:174813..180475
Solyc05g053900.2	12	3	4	466	Aspartic proteinase nepenthesin-2; IPR001461 Peptidase A1	SL2.50ch05:63919901..63926011
Solyc07g008170.2	12	3	4	322	Methyl binding domain protein (Fragment); IPR001739 Methyl-CpG DNA binding	SL2.50ch07:2882629..2893614
Solyc02g093980.2	25	20	1.25	1103	Os12g0236050 protein (Fragment)	SL2.50ch02:54656082..54662449
Solyc05g010120.2	18	10	1.8	1144	Phospholipid-transporting ATPase; IPR006539 ATPase, P-type, phospholipid-translocating, flippase	SL2.50ch05:4302127..4308688
Solyc06g082840.2	18	10	1.8	958	UBA/TS-N domain protein; IPR001623 Heat shock protein DnaJ, N-terminal	SL2.50ch06:48498999..48505603
Solyc07g065620.2	18	10	1.8	674	Poly(A)-specific ribonuclease PARN-like protein; IPR006941 Ribonuclease CAF1	SL2.50ch07:67311844..67316560
Solyc09g031580.2	18	10	1.8	1119	Chromodomain helicase DNA binding protein; IPR019787 Zinc finger, PHD-finger	SL2.50ch09:29715139..29724070
Solyc10g005030.2	18	10	1.8	623	Pseudo-response regulator 9; IPR001789 Signal transduction response regulator, receiver region	SL2.50ch10:41126..47459
Solyc02g014460.2	17	9	1.88889	463	WD repeat-containing protein; IPR017986 WD40 repeat, region	SL2.50ch02:16627174..16630390
Solyc06g048470.2	17	9	1.88889	1062	COP1-Interacting ProteinI 7 (CIP7) (Fragment)	SL2.50ch06:31113115..31118783
Solyc08g023280.2	17	9	1.88889	610	Tripartite motif-containing 22 (Predicted); IPR001357 BRCT	SL2.50ch08:29087926..29094335
Solyc09g083390.1	17	9	1.88889	895	Genomic DNA chromosome 5 TAC clone K9D7; IPR018144 Plus-3 domain, subgroup	SL2.50ch09:69033107..69037670
Solyc09g092550.2	17	9	1.88889	939	Hypothetical salt-inducible protein (Fragment)	SL2.50ch09:71598151..71604102
Solyc10g047670.1	17	9	1.88889	536	Receptor expression-enhancing protein 2; IPR004345 TB2/DP1 and HVA22 related protein	SL2.50ch10:41598342..41602719
Solyc02g067670.2	22	16	1.375	1436	Flap structure-specific endonuclease; IPR001044 Xeroderma pigmentosum group G protein	SL2.50ch02:37802901..37812091
Solyc05g018700.2	22	16	1.375	485	Protein disulfide isomerase; IPR013766 Thioredoxin domain	SL2.50ch05:22827490..22832816
Solyc10g083630.1	27	24	1.125	1782	Repressor of silencing 2b; IPR003265 HhH-GPD domain	SL2.50ch10:63407331..63416887
Solyc04g054180.2	16	8	2	369	Os02g0519300 protein (Fragment)	SL2.50ch04:51882656..51889566
Solyc07g049500.2	16	8	2	801	Argonaute 4-like protein; IPR003165 Stem cell self-renewal protein Piwi	SL2.50ch07:59770033..59780622
Solyc10g049710.1	16	8	2	384	ATP-dependent Clp protease proteolytic subunit; IPR001907 Peptidase S14, ClpP	SL2.50ch10:46425610..46430753
Solyc11g013830.1	19	12	1.58333	1273	Phosphatidylinositol-4-phosphate 5-kinase family protein; IPR016034 Phosphatidylinositol-4-phosphate 5-kinase, core, subgroup	SL2.50ch11:7245429..7255518
Solyc12g056790.1	19	12	1.58333	577	NAC domain protein IPR003441; IPR003441 No apical meristem (NAM) protein	SL2.50ch12:62869805..62872884
Solyc01g009070.2	8	0	8	465	MYB transcription factor; IPR015495 Myb transcription factor	SL2.50ch01:3075589..3080069
Solyc01g044350.2	8	0	8	279	Zinc finger (Ran-binding) family protein; IPR001876 Zinc finger, RanBP2-type	SL2.50ch01:43255687..43259371
Solyc01g097070.2	8	0	8	203	DNA topoisomerase; IPR010666 Zinc finger, GRF-type	SL2.50ch01:88030879..88037105
Solyc04g050720.2	8	0	8	371	PHD-finger family protein expressed	SL2.50ch04:48053700..48056146
Solyc07g055110.2	8	0	8	138	Unknown Protein	SL2.50ch07:63240752..63242131
Solyc11g018720.1	8	0	8	232	Inner membrane protein; IPR001708 Membrane insertion protein, OxaA/YidC	SL2.50ch11:9318962..9323559
Solyc12g014470.1	8	0	8	321	Protein grpE; IPR000740 GrpE nucleotide exchange factor	SL2.50ch12:5447836..5450290
Solyc04g078680.2	21	15	1.4	706	RING-finger protein-like; IPR018957 Zinc finger, C3HC4 RING-type	SL2.50ch04:63379078..63383131
Solyc07g045170.2	21	15	1.4	1092	184 (Fragment)	SL2.50ch07:58263242..58280873
Solyc01g111240.2	15	7	2.14286	1322	Translocase of chloroplast 90, chloroplastic; IPR005690 Chloroplast protein import component Toc86/159	SL2.50ch01:97556719..97561042
Solyc03g078390.2	15	7	2.14286	1050	Ubiquitin carboxyl-terminal hydrolase; IPR001394 Peptidase C19, ubiquitin carboxyl-terminal hydrolase 2	SL2.50ch03:50802588..50822306
Solyc03g083000.2	15	7	2.14286	398	AT2G46550 protein (Fragment)	SL2.50ch03:52846284..52848881
Solyc05g007810.2	15	7	2.14286	528	Nucleic acid binding protein; IPR018111 K Homology, type 1, subgroup	SL2.50ch05:2247886..2252833
Solyc05g018650.2	15	7	2.14286	525	Ferrochelatase; IPR001015 Ferrochelatase	SL2.50ch05:22680872..22699780
Solyc06g074730.2	15	7	2.14286	946	ARGONAUTE 1; IPR003165 Stem cell self-renewal protein Piwi	SL2.50ch06:46271455..46278053
Solyc06g083760.2	15	7	2.14286	853	Histone-lysine n-methyltransferase; IPR001214 SET	SL2.50ch06:49094714..49101381
Solyc08g076420.2	15	7	2.14286	582	Poly polymerase catalytic domain containing protein expressed; IPR012317 Poly(ADP-ribose) polymerase, catalytic region	SL2.50ch08:60428964..60437672
Solyc11g008010.1	15	7	2.14286	393	NAC domain protein IPR003441; IPR003441 No apical meristem (NAM) protein	SL2.50ch11:2211124..2215951
Solyc09g009080.2	29	28	1.03571	1676	Repressor of silencing 1; IPR003265 HhH-GPD domain	SL2.50ch09:2409822..2419196
Solyc12g089320.1	18	11	1.63636	949	Bromo-adjacent homology (BAH) domain-containing protein-like	SL2.50ch12:64447325..64450336
Solyc03g060510.2	14	6	2.33333	340	Membrane protein; IPR008537 Protein of unknown function DUF819	SL2.50ch03:30154571..30159683
Solyc05g013400.2	14	6	2.33333	704	Pentatricopeptide repeat-containing protein; IPR002885 Pentatricopeptide repeat	SL2.50ch05:6470860..6474651
Solyc05g053770.2	14	6	2.33333	519	At5g48610-like protein (Fragment)	SL2.50ch05:63796431..63803918
Solyc07g038100.2	14	6	2.33333	480	Unknown Protein	SL2.50ch07:45330770..45334710
Solyc09g076010.2	14	6	2.33333	1177	PHD finger family protein; IPR019787 Zinc finger, PHD-finger	SL2.50ch09:67694101..67705275
Solyc03g045050.2	20	14	1.42857	1152	Nuclear matrix constituent protein 1	SL2.50ch03:11416204..11425752
Solyc11g039870.1	20	14	1.42857	963	Unknown Protein	SL2.50ch11:41561501..41571592
Solyc12g038490.1	20	14	1.42857	1445	Genomic DNA chromosome 5 P1 clone MXM12	SL2.50ch12:47502512..47510617
Solyc07g063590.2	22	17	1.29412	1171	Myosin-like protein; IPR001609 Myosin head, motor region	SL2.50ch07:66028119..66038581
Solyc01g094820.2	9	1	9	398	ARID/BRIGHT DNA-binding domain-containing protein/ELM2 domain-containing protein/Myb-like DNA-binding domain-containing protein; IPR001606 AT-rich interaction region	SL2.50ch01:86227211..86231284
Solyc03g058390.1	9	1	9	376	Unknown Protein	SL2.50ch03:24065813..24067033
Solyc04g008600.2	9	1	9	259	Chromosome segregation in meiosis protein 3; IPR012923 Replication fork protection component Swi3	SL2.50ch04:2202430..2209479
Solyc04g078880.2	9	1	9	208	Genomic DNA chromosome 5 P1 clone MBD2	SL2.50ch04:63539262..63541664
Solyc06g051900.2	9	1	9	507	Bifunctional folylpolyglutamate synthase + dihydrofolate synthase folC; IPR001645 Folylpolyglutamate synthetase	SL2.50ch06:35580695..35586687
Solyc07g065000.2	9	1	9	752	Lysine-specific demethylase 5B; IPR001025 Bromo adjacent region	SL2.50ch07:66943486..66949353
Solyc08g014510.2	9	1	9	439	Zinc finger (Ran-binding) family protein; IPR001876 Zinc finger, RanBP2-type	SL2.50ch08:4645215..4647952
Solyc03g117930.2	13	5	2.6	490	FRIGIDA; IPR012474 Frigida-like	SL2.50ch03:66911148..66918680
Solyc04g015940.2	13	5	2.6	1005	Ribosomal RNA-processing protein; IPR016024 Armadillo-type fold	SL2.50ch04:6462961..6486905
Solyc06g065460.2	13	5	2.6	640	Os01g0873900 protein (Fragment); IPR007700 Protein of unknown function DUF668	SL2.50ch06:40853763..40864047
Solyc06g076130.2	13	5	2.6	592	Unknown Protein	SL2.50ch06:47269993..47272566
Solyc07g054370.2	13	5	2.6	436	F-box/LRR-repeat protein At3g59200; IPR013596 FBD	SL2.50ch07:62716362..62718804
Solyc08g076430.2	13	5	2.6	294	Unknown Protein	SL2.50ch08:60440501..60446289
Solyc10g024470.1	13	5	2.6	477	Chromobox homolog 7; IPR000953 Chromo domain	SL2.50ch10:14327382..14331721
Solyc10g076260.1	13	5	2.6	350	WD repeat-containing protein mip1; IPR004083 Regulatory associated protein of TOR	SL2.50ch10:59160697..59176202
Solyc03g115250.2	17	10	1.7	1619	Genomic DNA chromosome 5 P1 clone MXM12	SL2.50ch03:65044176..65057359
Solyc09g064800.1	17	10	1.7	828	Glycogen debranching enzyme; IPR006589 Glycosyl hydrolase, family 13, subfamily, catalytic region	SL2.50ch09:62209026..62211626
Solyc10g085570.1	17	10	1.7	779	Kinase family protein; IPR001245 Tyrosine protein kinase	SL2.50ch10:64684109..64697016
Solyc11g007580.1	25	22	1.13636	1811	HhH-GPD family protein; IPR003265 HhH-GPD domain	SL2.50ch11:1814235..1823255
Solyc00g059100.2	12	4	3	279	WD-repeat protein-like; IPR020472 G-protein beta WD-40 repeat, region	SL2.50ch00:14071311..14075040
Solyc01g105820.2	12	4	3	861	Ulp1 protease family protein	SL2.50ch01:93858808..93872618
Solyc02g071320.2	12	4	3	359	Unknown Protein	SL2.50ch02:40792509..40797505
Solyc03g082690.2	12	4	3	835	U-box domain-containing protein; IPR011989 Armadillo-like helical	SL2.50ch03:52612130..52616934
Solyc07g024070.1	12	4	3	427	Ubiquitin-conjugating enzyme E2 T; IPR000608 Ubiquitin-conjugating enzyme, E2	SL2.50ch07:24142104..24145525
Solyc07g054460.2	12	4	3	609	H/ACA ribonucleoprotein complex non-core subunit NAF1; IPR008696 NAF1	SL2.50ch07:62774569..62779426
Solyc11g071620.1	12	4	3	1210	Aldehyde oxidase; IPR016208 Aldehyde oxidase/xanthine dehydrogenase	SL2.50ch11:55041360..55048950
Solyc02g080650.2	10	2	5	462	Copper transport protein 86; IPR019156 Ataxin-10 domain	SL2.50ch02:44832287..44834327
Solyc02g094510.2	10	2	5	479	Ring finger protein 10	SL2.50ch02:55019639..55033594
Solyc04g024940.2	10	2	5	470	F-box family protein; IPR001810 Cyclin-like F-box	SL2.50ch04:27391460..27394553
Solyc05g008090.2	10	2	5	664	Os02g0200800 protein (Fragment); IPR009675 Targeting for Xklp2	SL2.50ch05:2513534..2518326
Solyc06g072430.1	10	2	5	323	Bcl-2-associated athanogene-like protein; IPR003103 Apoptosis regulator Bcl-2 protein, BAG	SL2.50ch06:44683424..44684545
Solyc07g007840.1	10	2	5	395	Unknown Protein	SL2.50ch07:2501503..2507317
Solyc07g049750.2	10	2	5	563	GD3A (Fragment)	SL2.50ch07:60093580..60098394
Solyc08g041870.2	10	2	5	461	Aspartate aminotransferase; IPR000796 Aspartate/other aminotransferase	SL2.50ch08:25450517..25456311
Solyc09g064240.2	10	2	5	406	Kinase pfkB family protein; IPR011611 Carbohydrate/purine kinase	SL2.50ch09:61384358..61395395
Solyc09g091860.2	10	2	5	390	Poly(A) RNA polymerase protein 1	SL2.50ch09:71077245..71084602
Solyc11g069610.1	10	2	5	955	Chromatin remodeling complex subunit	SL2.50ch11:54246874..54257604
Solyc12g005320.1	10	2	5	403	Pectinacetylesterase (Fragment); IPR004963 Pectinacetylesterase	SL2.50ch12:203352..206852
Solyc12g040390.1	10	2	5	257	RING-finger protein-like; IPR011016 Zinc finger, RING-CH-type	SL2.50ch12:44105103..44107264
Solyc05g041430.2	11	3	3.66667	177	Unknown Protein	SL2.50ch05:51702613..51705297
Solyc05g055340.2	11	3	3.66667	459	Agenet domain-containing protein; IPR005491 ENT	SL2.50ch05:65018401..65021065
Solyc09g020150.2	11	3	3.66667	448	Genomic DNA chromosome 5 TAC clone K23F3	SL2.50ch09:18643901..18653983
Solyc11g068960.1	11	3	3.66667	889	Uncharacterized basic helix-loop-helix protein At1g64625; IPR001092 Basic helix-loop-helix dimerisation region bHLH	SL2.50ch11:53531668..53538095
Solyc01g098870.2	19	13	1.46154	1043	Nucleolar GTPase	SL2.50ch01:89248593..89258096
Solyc10g080740.1	19	13	1.46154	955	Smg-7 homolog nonsense mediated mRNA decay factor (C. elegans) (Fragment); IPR019458 Telomerase activating protein Est1	SL2.50ch10:61947191..61952030
Solyc12g020050.1	19	13	1.46154	621	Pentatricopeptide repeat-containing protein; IPR002885 Pentatricopeptide repeat	SL2.50ch12:13965325..13970236
Solyc01g097040.2	16	9	1.77778	852	IFA-binding protein-like; IPR007656 Protein of unknown function DUF593	SL2.50ch01:88015368..88019678
Solyc02g061980.2	16	9	1.77778	490	La related protein-like; IPR006630 RNA-binding protein Lupus La	SL2.50ch02:33521701..33529357
Solyc03g116680.2	16	9	1.77778	368	Methyl binding domain protein (Fragment); IPR001739 Methyl-CpG DNA binding	SL2.50ch03:65986938..65989726
Solyc04g007460.2	16	9	1.77778	666	Octicosapeptide/Phox/Bem1p domain-containing protein; IPR000270 Octicosapeptide/Phox/Bem1p	SL2.50ch04:1123166..1125655
Solyc06g051460.2	16	9	1.77778	899	ATP-dependent chaperone ClpB	SL2.50ch06:34879326..34884517
Solyc01g091500.2	18	12	1.5	854	Forkhead-associated domain-containing protein; IPR000253 Forkhead-associated	SL2.50ch01:85124479..85132340
Solyc07g041870.2	18	12	1.5	789	Tubulin--tyrosine ligase-like protein 12; IPR004344 Tubulin-tyrosine ligase	SL2.50ch07:54414346..54420568
Solyc05g006620.2	22	18	1.22222	1241	Tir-nbs-lrr, resistance protein	SL2.50ch05:1267542..1277499
Solyc03g062650.2	20	15	1.33333	1305	Thyroid adenoma-associated protein homolog; IPR019442 Protein of unknown function DUF2428, death-receptor-like	SL2.50ch03:31640096..31650508
Solyc03g119780.2	20	15	1.33333	1453	Transcription initiation factor TFIID subunit; IPR014782 Peptidase M1, membrane alanine aminopeptidase, N-terminal	SL2.50ch03:68343333..68358409
Solyc04g008680.2	20	15	1.33333	1332	Cell division cycle and apoptosis regulator protein 1; IPR011992 EF-Hand type	SL2.50ch04:2318621..2333205
Solyc07g005030.2	20	15	1.33333	1404	Ribonuclease 3-like protein 3; IPR000999 Ribonuclease III	SL2.50ch07:52983..79984
Solyc09g014790.2	15	8	1.875	690	Class E vacuolar protein-sorting machinery protein hse1; IPR018205 VHS subgroup	SL2.50ch09:6942345..6947456
Solyc11g045310.1	15	8	1.875	531	MADS box protein	SL2.50ch11:31039812..31046719
Solyc03g059180.2	17	11	1.54545	528	Extracellular calcium sensing receptor; IPR001763 Rhodanese-like	SL2.50ch03:27856846..27865212
Solyc08g029220.1	17	11	1.54545	735	Chaperone protein dnaJ 49; IPR003095 Heat shock protein DnaJ	SL2.50ch08:37438014..37440383
Solyc08g083290.2	17	11	1.54545	809	Location of EST 206I21T7 gb|N37185	SL2.50ch08:65792692..65803194
Solyc02g083170.2	14	7	2	475	F-box family protein; IPR001810 Cyclin-like F-box	SL2.50ch02:46674160..46676119
Solyc06g069440.2	14	7	2	1222	Zinc finger CCCH domain-containing protein 55	SL2.50ch06:43190617..43198910
Solyc07g053190.2	14	7	2	755	Nucleic acid binding protein; IPR019542 Enhancer of polycomb-like	SL2.50ch07:61648924..61653081
Solyc10g044450.1	14	7	2	469	Upf3 regulator of nonsense transcripts-like protein B; IPR005120 Regulator of nonsense-mediated decay, UPF3	SL2.50ch10:26412842..26427876
Solyc12g099280.1	14	7	2	453	Pre-mRNA polyadenylation factor fip1; IPR007854 Fip1	SL2.50ch12:66475578..66484077
Solyc06g082480.2	19	14	1.35714	812	Os12g0114200 protein (Fragment)	SL2.50ch06:48274087..48280873
Solyc11g010310.1	24	22	1.09091	1226	ATP dependent RNA helicase; IPR014001 DEAD-like helicase, N-terminal	SL2.50ch11:3393422..3400263
Solyc01g005050.2	7	0	7	111	Unknown Protein	SL2.50ch01:57359..58350
Solyc01g087400.2	7	0	7	354	PHD finger family protein	SL2.50ch01:82347828..82354109
Solyc02g070300.2	7	0	7	442	Protection of telomeres 1 protein; IPR011564 Telomere end binding protein	SL2.50ch02:40082970..40092026
Solyc03g034240.2	7	0	7	213	Chromosome 18 contig 1 DNA sequence	SL2.50ch03:5928890..5933655
Solyc04g050310.2	7	0	7	120	Unknown Protein	SL2.50ch04:46556278..46556972
Solyc06g074110.2	7	0	7	771	Uncharacterized basic helix-loop-helix protein At1g64625; IPR001092 Basic helix-loop-helix dimerisation region bHLH	SL2.50ch06:45808793..45815629
Solyc06g074260.2	7	0	7	324	Genomic DNA chromosome 5 P1 clone MWD9; IPR007608 Protein of unknown function DUF584	SL2.50ch06:45905590..45912547
Solyc09g075400.2	7	0	7	245	Unknown Protein	SL2.50ch09:67111969..67114872
Solyc10g083470.1	7	0	7	363	E3 ubiquitin ligase; IPR000569 HECT	SL2.50ch10:63257603..63259412
Solyc11g066400.1	7	0	7	166	Cys2/His2 zinc-finger transcription factor; IPR007087 Zinc finger, C2H2-type	SL2.50ch11:52183212..52184096
Solyc12g014280.1	7	0	7	392	Chloroplastic group IIA intron splicing facilitator CRS1, chloroplastic; IPR001890 RNA-binding, CRM domain	SL2.50ch12:5095094..5099206
Solyc02g069780.2	13	6	2.16667	766	Serine/threonine-protein phosphatase 6 regulatory subunit 3; IPR007587 SIT4 phosphatase-associated protein	SL2.50ch02:39598275..39618686
Solyc03g083210.2	13	6	2.16667	434	At5g24280 (Fragment)	SL2.50ch03:53049663..53064618
Solyc05g012640.2	13	6	2.16667	807	T7.1 protein; IPR008581 Protein of unknown function DUF863, plant	SL2.50ch05:5834062..5837811
Solyc06g072110.2	13	6	2.16667	816	Tex2 protein (Fragment); IPR019411 Protein of unknown function DUF2404, transmembrane	SL2.50ch06:44438351..44446456
Solyc07g052900.1	13	6	2.16667	387	Os09g0451700 protein (Fragment); IPR007592 Protein of unknown function DUF573	SL2.50ch07:61314239..61315432
Solyc09g057880.2	13	6	2.16667	252	Protein FAR1-RELATED SEQUENCE 5; IPR004330 Transcription factor, FAR1-related	SL2.50ch09:51693820..51705292
Solyc03g097260.2	22	19	1.15789	1416	Bromodomain adjacent to zinc finger domain protein 1A; IPR011011 Zinc finger, FYVE/PHD-type	SL2.50ch03:59554725..59564920
Solyc01g091350.2	16	10	1.6	672	ATP-dependent DNA helicase 2 subunit KU80; IPR016194 Spen Paralogue and Orthologue C-terminal-like	SL2.50ch01:84992232..84998412
Solyc02g036360.1	16	10	1.6	714	At1g62390-like protein (Fragment); IPR011990 Tetratricopeptide-like helical	SL2.50ch02:30576501..30578786
Solyc04g082400.2	16	10	1.6	835	1 4-alpha-glucan branching enzyme; IPR006589 Glycosyl hydrolase, family 13, subfamily, catalytic region	SL2.50ch04:66068843..66076522
Solyc04g082980.1	16	10	1.6	998	TPR repeat-containing protein; IPR011990 Tetratricopeptide-like helical	SL2.50ch04:66431979..66449457
Solyc02g077660.2	18	13	1.38462	1647	Homeobox protein EgHBX4 (Fragment); IPR018500 DDT subgroup	SL2.50ch02:42546523..42559093
Solyc04g072220.2	18	13	1.38462	588	NAC-domain transcription factor; IPR003441 No apical meristem (NAM) protein	SL2.50ch04:59216616..59220115
Solyc08g007360.2	18	13	1.38462	1430	COPII coat assembly protein SEC16	SL2.50ch08:1919118..1928036
Solyc12g010740.1	18	13	1.38462	745	Receptor like kinase, RLK	SL2.50ch12:3661121..3669447
Solyc01g105690.2	12	5	2.4	292	Transcription factor/ transcription regulator; IPR001092 Basic helix-loop-helix dimerisation region bHLH	SL2.50ch01:93772711..93773945
Solyc04g081100.2	12	5	2.4	1219	Amine oxidase; IPR002937 Amine oxidase	SL2.50ch04:65140188..65149884
Solyc04g082820.2	12	5	2.4	555	ARID/BRIGHT DNA-binding domain-containing protein; IPR001606 AT-rich interaction region	SL2.50ch04:66349789..66361365
Solyc05g016410.2	12	5	2.4	470	Casein kinase; IPR002290 Serine/threonine protein kinase	SL2.50ch05:16183759..16196457
Solyc05g017900.2	12	5	2.4	351	Transporter EamA; IPR000620 Protein of unknown function DUF6, transmembrane	SL2.50ch05:19239961..19250144
Solyc07g049720.2	12	5	2.4	876	DNA topoisomerase I; IPR013499 DNA topoisomerase I, C-terminal, eukaryotic-type	SL2.50ch07:60062710..60072674
Solyc09g009120.2	12	5	2.4	991	mRNA cleavage factor complex component Pcf11; IPR006903 Protein of unknown function DUF618	SL2.50ch09:2454280..2462187
Solyc09g063080.1	12	5	2.4	836	Genomic DNA chromosome 5 BAC clone F6B6	SL2.50ch09:61066418..61069887
Solyc02g078270.2	8	1	8	358	Zinc finger protein LSD1; IPR005735 Zinc finger, LSD1-type	SL2.50ch02:43014270..43020134
Solyc03g007800.2	8	1	8	391	Topoisomerase 1-associated factor 1; IPR007725 Timeless C-terminal	SL2.50ch03:2347943..2362320
Solyc03g019800.2	8	1	8	498	Myb-like protein B; IPR017877 MYB-like	SL2.50ch03:61364240..61366038
Solyc03g031680.2	8	1	8	415	Uncharacterized GPI-anchored protein At1g61900	SL2.50ch03:4143903..4148477
Solyc04g015960.2	8	1	8	232	Unknown Protein; IPR003441 No apical meristem (NAM) protein	SL2.50ch04:6506971..6509066
Solyc04g074770.2	8	1	8	207	Unknown Protein	SL2.50ch04:60691876..60693574
Solyc04g082900.2	8	1	8	374	Mitotic checkpoint serine/threonine-protein kinase BUB1; IPR013212 Mad3/BUB1 homology region 1	SL2.50ch04:66394566..66399116
Solyc05g026560.2	8	1	8	816	Catenin beta-1; IPR011989 Armadillo-like helical	SL2.50ch05:42034361..42047681
Solyc07g064820.1	8	1	8	281	Protein serine/threonine kinase; IPR002290 Serine/threonine protein kinase	SL2.50ch07:66805773..66807245
Solyc11g011230.1	8	1	8	388	F-box family protein; IPR001810 Cyclin-like F-box	SL2.50ch11:4283301..4285605
Solyc01g097440.2	11	4	2.75	714	Peptide-N(4)-(N-acetyl-beta-glucosaminyl)asparagine amidase; IPR002931 Transglutaminase-like	SL2.50ch01:88291253..88305457
Solyc02g021020.2	11	4	2.75	586	Pentatricopeptide repeat protein; IPR002885 Pentatricopeptide repeat	SL2.50ch02:21305109..21308904
Solyc02g092310.2	11	4	2.75	575	Pentatricopeptide repeat-containing protein; IPR002885 Pentatricopeptide repeat	SL2.50ch02:53420020..53424027
Solyc03g007060.2	11	4	2.75	431	Unknown Protein	SL2.50ch03:1619754..1626518
Solyc03g095610.2	11	4	2.75	694	Unknown Protein	SL2.50ch03:56790230..56793639
Solyc04g064800.2	11	4	2.75	559	Zinc finger CCCH domain-containing protein 38; IPR000571 Zinc finger, CCCH-type	SL2.50ch04:55951313..55957643
Solyc05g047570.2	11	4	2.75	644	Receptor like kinase, RLK	SL2.50ch05:59034742..59038127
Solyc07g053020.1	11	4	2.75	791	Cc-nbs-lrr, resistance protein	SL2.50ch07:61440110..61442668
Solyc10g080280.1	11	4	2.75	267	Unknown Protein	SL2.50ch10:61600953..61602198
Solyc11g017040.1	11	4	2.75	834	Sentrin specific protease 1b; IPR003653 Peptidase C48, SUMO/Sentrin/Ubl1	SL2.50ch11:7820295..7844282
Solyc11g020670.1	11	4	2.75	339	TCP family transcription factor; IPR005333 Transcription factor, TCP	SL2.50ch11:11820759..11821883
Solyc12g038520.1	11	4	2.75	363	Squamosa promoter binding protein 3; IPR004333 Transcription factor, SBP-box	SL2.50ch12:47390822..47392872
Solyc01g098250.2	15	9	1.66667	984	Chaperone protein dnaJ 49; IPR003095 Heat shock protein DnaJ	SL2.50ch01:88831818..88835442
Solyc01g110490.2	15	9	1.66667	691	tRNA-dihydrouridine synthase 3-like; IPR001269 tRNA-dihydrouridine synthase	SL2.50ch01:97185270..97190114
Solyc07g066660.2	15	9	1.66667	716	Cyclin B2; IPR006671 Cyclin, N-terminal	SL2.50ch07:68022454..68035612
Solyc08g066210.2	15	9	1.66667	991	Receptor like kinase, RLK	SL2.50ch08:54642807..54646344
Solyc12g089000.1	15	9	1.66667	532	Ariadne-like ubiquitin ligase; IPR002867 Zinc finger, C6HC-type	SL2.50ch12:64171058..64175244
Solyc02g078020.2	21	18	1.16667	969	Binding protein (Fragment); IPR019458 Telomerase activating protein Est1	SL2.50ch02:42827213..42831961
Solyc09g042740.2	21	18	1.16667	759	Formin 3; IPR015425 Actin-binding FH2	SL2.50ch09:25442398..25446615
Solyc06g083420.1	24	23	1.04348	1706	Genomic DNA chromosome 3 TAC clone K7P8; IPR013999 HAS subgroup	SL2.50ch06:48825668..48840266
Solyc01g096890.2	10	3	3.33333	532	Genomic DNA chromosome 5 P1 clone MXI22	SL2.50ch01:87878391..87885835
Solyc03g093520.2	10	3	3.33333	526	Phosphofructokinase family protein; IPR012004 Pyrophosphate-dependent phosphofructokinase TP0108	SL2.50ch03:54870504..54883474
Solyc03g119870.2	10	3	3.33333	591	Zinc finger C3HC-type containing 1; IPR012935 Zinc finger, C3HC-like	SL2.50ch03:68411109..68416654
Solyc07g047960.2	10	3	3.33333	386	WRKY transcription factor 2; IPR003657 DNA-binding WRKY	SL2.50ch07:59176481..59180555
Solyc09g055180.2	10	3	3.33333	889	Receptor like kinase, RLK	SL2.50ch09:36914232..36924767
Solyc10g077130.1	10	3	3.33333	198	Atcambp25-binding protein OF; IPR008889 VQ	SL2.50ch10:60003111..60003728
Solyc10g081200.1	10	3	3.33333	831	Ulp1 protease family C-terminal catalytic domain containing protein expressed	SL2.50ch10:62322428..62329104
Solyc10g086360.1	10	3	3.33333	244	BRI1-KD interacting protein 130	SL2.50ch10:65216432..65218346
Solyc01g044340.2	9	2	4.5	124	Os09g0513800 protein (Fragment)	SL2.50ch01:43254272..43259371
Solyc01g094770.2	9	2	4.5	213	Unknown Protein	SL2.50ch01:86182420..86186401
Solyc01g099380.2	9	2	4.5	202	U4/U6.U5 tri-snRNP-associated protein 1; IPR005011 SART-1 protein	SL2.50ch01:89663101..89665411
Solyc02g089600.2	9	2	4.5	282	Ribosomal RNA-processing protein 7 homolog A	SL2.50ch02:51362447..51367455
Solyc02g093930.2	9	2	4.5	353	Double-strand-break repair protein rad21; IPR006910 Rad21/Rec8 like protein, N-terminal	SL2.50ch02:54614552..54620293
Solyc03g007110.2	9	2	4.5	232	ATP-dependent Clp protease ATP-binding subunit ClpC; IPR004176 Clp, N-terminal	SL2.50ch03:1704206..1709141
Solyc03g025830.2	9	2	4.5	713	Os03g0107400 protein (Fragment)	SL2.50ch03:3222573..3228766
Solyc03g044090.2	9	2	4.5	198	Phototropic-responsive NPH3 family protein; IPR004249 NPH3	SL2.50ch03:8038875..8043168
Solyc05g005460.2	9	2	4.5	559	Nucleoredoxin 2; IPR000866 Alkyl hydroperoxide reductase/ Thiol specific antioxidant/ Mal allergen	SL2.50ch05:341827..347358
Solyc08g082560.2	9	2	4.5	281	F-box family protein; IPR001810 Cyclin-like F-box	SL2.50ch08:65306243..65312469
Solyc09g057580.2	9	2	4.5	198	Homology to unknown gene (Fragment); IPR008479 Protein of unknown function DUF760	SL2.50ch09:49839076..49845386
Solyc10g081040.1	9	2	4.5	185	Unknown Protein	SL2.50ch10:62218781..62219368
Solyc11g005030.1	9	2	4.5	363	WD-40 repeat protein; IPR020472 G-protein beta WD-40 repeat, region	SL2.50ch11:45150..48236
Solyc12g009590.1	9	2	4.5	429	Methyl binding domain protein (Fragment); IPR001739 Methyl-CpG DNA binding	SL2.50ch12:2852172..2859869
Solyc12g100140.1	9	2	4.5	445	BHLH transcription factor; IPR011598 Helix-loop-helix DNA-binding	SL2.50ch12:66980909..66983630
Solyc02g090130.2	17	12	1.41667	1475	Vacuolar protein sorting-associated protein vps13; IPR009543 Vacuolar protein sorting-associated protein	SL2.50ch02:51746472..51772447
Solyc03g112230.2	17	12	1.41667	852	ZZ type zinc finger domain-containing protein (Fragment); IPR000270 Octicosapeptide/Phox/Bem1p	SL2.50ch03:62694829..62699158
Solyc07g043320.2	17	12	1.41667	1500	Unknown Protein; IPR009053 Prefoldin	SL2.50ch07:57014581..57020979
Solyc07g005010.2	22	20	1.1	946	Receptor like kinase, RLK	SL2.50ch07:41653..45693
Solyc03g121650.2	14	8	1.75	555	Agenet domain-containing protein (Fragment); IPR007930 Protein of unknown function DUF724	SL2.50ch03:69744995..69753753
Solyc03g121950.2	14	8	1.75	628	Ataxin-2; IPR009604 LsmAD domain	SL2.50ch03:69944115..69953293
Solyc04g007650.2	14	8	1.75	972	Phosphatidylinositol-4-phosphate 5-kinase family protein; IPR016034 Phosphatidylinositol-4-phosphate 5-kinase, core, subgroup	SL2.50ch04:1324630..1333026
Solyc04g076210.2	14	8	1.75	1082	Ubiquitin carboxyl-terminal hydrolase family protein; IPR001394 Peptidase C19, ubiquitin carboxyl-terminal hydrolase 2	SL2.50ch04:61143997..61152641
Solyc05g026540.2	14	8	1.75	579	Transmembrane protein 214	SL2.50ch05:41738472..41744946
Solyc09g091120.2	14	8	1.75	769	Genomic DNA chromosome 3 BAC clone F14O13	SL2.50ch09:70466452..70477559
Solyc11g012740.1	14	8	1.75	519	Regulation of nuclear pre-mRNA domain containing 1B; IPR006903 Protein of unknown function DUF618	SL2.50ch11:5494026..5508912
Solyc12g100180.1	14	8	1.75	1413	ATP-binding cassette transporter; IPR013525 ABC-2 type transporter	SL2.50ch12:66998256..67004798
Solyc01g057520.2	16	11	1.45455	1018	Genomic DNA chromosome 3 P1 clone MGD8; IPR011989 Armadillo-like helical	SL2.50ch01:61262730..61273643
Solyc12g100330.1	16	11	1.45455	926	Cytosine-specific methyltransferase; IPR001525 C-5 cytosine-specific DNA methylase	SL2.50ch12:67089829..67096240
Solyc03g065340.2	18	14	1.28571	962	Phosphorylase; IPR011833 Glycogen/starch/alpha-glucan phosphorylase	SL2.50ch03:41422916..41431714
Solyc04g005290.2	13	7	1.85714	462	Unknown Protein	SL2.50ch04:212945..215410
Solyc04g018100.2	13	7	1.85714	541	Sodium/hydrogen exchanger Na+ H+ antiporter; IPR018418 Na+/H+ exchanger, isoforms 7/8, conserved region	SL2.50ch04:9576648..9585923
Solyc04g072670.2	13	7	1.85714	755	Apoptotic chromatin condensation inducer 1 (Fragment); IPR003034 DNA-binding SAP	SL2.50ch04:59629584..59633755
Solyc07g020710.2	13	7	1.85714	524	Tesmin/TSO1-like CXC domain-containing protein; IPR005172 Tesmin/TSO1-like, CXC	SL2.50ch07:13283922..13300852
Solyc10g006820.2	13	7	1.85714	1175	Myosin; IPR001609 Myosin head, motor region	SL2.50ch10:1255061..1265706
Solyc10g045490.1	13	7	1.85714	326	A_IG002N01.30 protein (Fragment); IPR001578 Peptidase C12, ubiquitin carboxyl-terminal hydrolase 1	SL2.50ch10:34148396..34149814
Solyc00g006490.2	21	19	1.10526	845	Serine/threonine-protein phosphatase 6 regulatory subunit 3; IPR007587 SIT4 phosphatase-associated protein	SL2.50ch00:4297199..4316361
Solyc01g044270.2	21	19	1.10526	748	Chaperone protein dnaJ 49; IPR003095 Heat shock protein DnaJ	SL2.50ch01:43096813..43099927
Solyc01g108150.2	21	19	1.10526	617	Oxidoreductase zinc-binding dehydrogenase family protein; IPR002085 Alcohol dehydrogenase superfamily, zinc-containing	SL2.50ch01:95505678..95521999
Solyc06g053750.2	21	19	1.10526	1122	Ubiquitin carboxyl-terminal hydrolase family protein expressed; IPR002083 MATH	SL2.50ch06:36603645..36619634
Solyc11g007900.1	22	21	1.04762	1385	Os03g0107400 protein (Fragment); IPR009053 Prefoldin	SL2.50ch11:2123346..2132562
Solyc03g124060.2	15	10	1.5	425	Membrane related protein-like; IPR002913 Lipid-binding START	SL2.50ch03:70773063..70779030
Solyc05g050630.2	15	10	1.5	879	Protein TIF31 homolog; IPR011990 Tetratricopeptide-like helical	SL2.50ch05:60765749..60785863
Solyc10g062340.1	15	10	1.5	753	Polyadenylate-binding protein; IPR000504 RNA recognition motif, RNP-1	SL2.50ch10:26114532..26120849
Solyc11g066480.1	15	10	1.5	1055	PHD finger family protein; IPR019787 Zinc finger, PHD-finger	SL2.50ch11:52218151..52227030
Solyc02g068560.2	17	13	1.30769	1580	Chromodomain helicase DNA binding protein 5; IPR000330 SNF2-related	SL2.50ch02:38512800..38528023
Solyc03g058400.2	17	13	1.30769	472	Aspartyl protease family protein; IPR001461 Peptidase A1	SL2.50ch03:24120498..24123400
Solyc02g031910.2	12	6	2	1165	Serine/threonine protein kinase; IPR002290 Serine/threonine protein kinase	SL2.50ch02:27149436..27157372
Solyc02g071270.1	12	6	2	807	RNA-binding protein; IPR007201 RNA recognition motif 2	SL2.50ch02:40752653..40761392
Solyc02g094540.2	12	6	2	750	Genomic DNA chromosome 5 P1 clone MAC12; IPR009966 Prosystemin	SL2.50ch02:55077477..55081414
Solyc03g104810.2	12	6	2	471	WRKY transcription factor-c; IPR003657 DNA-binding WRKY	SL2.50ch03:42987719..42993283
Solyc05g007130.2	12	6	2	533	Calmodulin binding protein; IPR000048 IQ calmodulin-binding region	SL2.50ch05:1694652..1699497
Solyc08g008180.1	12	6	2	632	Os11g0223400 protein (Fragment)	SL2.50ch08:2645181..2647172
Solyc08g076660.2	12	6	2	548	Nucleolar protein 12; IPR000504 RNA recognition motif, RNP-1	SL2.50ch08:60594324..60599207
Solyc09g010820.2	12	6	2	520	MYB transcription factor; IPR015495 Myb transcription factor	SL2.50ch09:4108171..4115660
Solyc10g086660.1	12	6	2	656	Rop guanine nucleotide exchange factor 1; IPR005512 Rop nucleotide exchanger, PRONE	SL2.50ch10:65439119..65442191
Solyc11g007510.1	12	6	2	699	Unknown Protein	SL2.50ch11:1769708..1774639
Solyc11g008420.1	12	6	2	176	SKP1-like protein; IPR016897 E3 ubiquitin ligase, SCF complex, Skp subunit	SL2.50ch11:2610835..2611404
Solyc03g020020.2	27	30	0.9	1872	AT3G05680-like protein (Fragment)	SL2.50ch03:61199163..61221989
Solyc01g098110.2	20	18	1.11111	667	Hydrolase alpha/beta fold family protein; IPR007130 Diacylglycerol acyltransferase	SL2.50ch01:88704352..88719638
Solyc04g050150.2	20	18	1.11111	1148	Chromodomain-helicase-DNA-binding protein 7; IPR000330 SNF2-related	SL2.50ch04:45656390..45692928
Solyc07g006030.2	20	18	1.11111	1833	Protein TIF31 homolog; IPR011990 Tetratricopeptide-like helical	SL2.50ch07:866918..880889
Solyc01g080760.2	11	5	2.2	640	Unknown Protein	SL2.50ch01:79979626..79987251
Solyc01g105120.2	11	5	2.2	661	Os01g0498200 protein (Fragment)	SL2.50ch01:93378402..93387993
Solyc02g021050.2	11	5	2.2	289	Predicted metal-binding possibly nucleic acid-binding protein; IPR003772 Protein of unknown function DUF177	SL2.50ch02:21384404..21391221
Solyc02g065680.2	11	5	2.2	462	Amino acid transporter; IPR013057 Amino acid transporter, transmembrane	SL2.50ch02:36842710..36846139
Solyc03g117660.2	11	5	2.2	417	Mandelonitrile lyase; IPR001841 Zinc finger, RING-type	SL2.50ch03:66741757..66747588
Solyc04g047770.2	11	5	2.2	682	VHS domain-containing protein At3g16270; IPR018205 VHS subgroup	SL2.50ch04:37651546..37656473
Solyc04g082890.2	11	5	2.2	274	BZIP transcription factor protein; IPR011700 Basic leucine zipper	SL2.50ch04:66391190..66393708
Solyc05g054240.2	11	5	2.2	525	Arginine N-methyltransferase family protein; IPR007848 Methyltransferase small	SL2.50ch05:64198786..64208032
Solyc05g054420.2	11	5	2.2	813	X1 (Fragment); IPR005380 Region of unknown function XS	SL2.50ch05:64350337..64358989
Solyc06g065730.2	11	5	2.2	1416	Chromodomain helicase DNA binding protein 3; IPR000330 SNF2-related	SL2.50ch06:41167913..41208561
Solyc07g062660.2	11	5	2.2	723	Bromodomain containing 2 (Fragment); IPR001487 Bromodomain	SL2.50ch07:65342137..65347687
Solyc09g074560.2	11	5	2.2	345	CONSTANS-like zinc finger protein; IPR010402 CCT domain	SL2.50ch09:66374429..66376717
Solyc11g066340.1	11	5	2.2	434	Unknown Protein	SL2.50ch11:52083659..52092341
Solyc12g006060.1	11	5	2.2	397	Unknown Protein	SL2.50ch12:648797..656982
Solyc12g099010.1	11	5	2.2	1007	Beige/BEACH domain containing protein; IPR000409 Beige/BEACH	SL2.50ch12:66321129..66329492
Solyc12g099410.1	11	5	2.2	548	Pectinesterase; IPR000070 Pectinesterase, catalytic	SL2.50ch12:66567164..66570802
Solyc09g031650.2	18	15	1.2	1306	Zinc finger protein; IPR001841 Zinc finger, RING-type	SL2.50ch09:28333097..28338011
Solyc01g095210.2	14	9	1.55556	757	Golgin candidate 4	SL2.50ch01:86548817..86561549
Solyc03g097670.2	14	9	1.55556	1634	ATP binding protein; IPR003594 ATP-binding region, ATPase-like	SL2.50ch03:59989465..59999491
Solyc04g080170.2	14	9	1.55556	1040	Protein serine/threonine kinase; IPR002290 Serine/threonine protein kinase	SL2.50ch04:64428537..64439327
Solyc09g055230.2	14	9	1.55556	1056	ATP-dependent Clp protease ATP-binding subunit; IPR001270 Chaperonin clpA/B	SL2.50ch09:37751889..37763565
Solyc09g065010.2	14	9	1.55556	618	mRNA-capping enzyme subunit alpha; IPR001339 mRNA capping enzyme	SL2.50ch09:62683460..62703689
Solyc01g006810.2	6	0	6	307	RING-H2 zinc finger protein (Fragment); IPR018957 Zinc finger, C3HC4 RING-type	SL2.50ch01:1374684..1378253
Solyc03g005110.2	6	0	6	188	Unknown Protein	SL2.50ch03:75630..77619
Solyc03g113370.2	6	0	6	455	Inactive ubiquitin carboxyl-terminal hydrolase 54; IPR006865 Protein of unknown function DUF629	SL2.50ch03:63514240..63522976
Solyc03g118980.2	6	0	6	109	Eukaryotic peptide chain release factor GTP-binding subunit; IPR004160 Translation elongation factor EFTu/EF1A, C-terminal	SL2.50ch03:67720330..67725733
Solyc09g090500.2	6	0	6	369	Cyclopropane-fatty-acyl-phospholipid synthase; IPR003333 Cyclopropane-fatty-acyl-phospholipid synthase	SL2.50ch09:69999888..70002925
Solyc12g013960.1	6	0	6	514	Unknown Protein; IPR007789 Protein of unknown function DUF688	SL2.50ch12:4785891..4788385
Solyc12g088310.1	6	0	6	549	Unknown Protein	SL2.50ch12:63747623..63753365
Solyc12g099550.1	6	0	6	155	F-box family protein; IPR006527 F-box associated	SL2.50ch12:66661677..66663236
Solyc02g024000.2	16	12	1.33333	793	WPP domain-associated protein (Fragment)	SL2.50ch02:24712241..24716955
Solyc03g026070.2	16	12	1.33333	765	Homeobox-leucine zipper protein ATHB-8; IPR002913 Lipid-binding START	SL2.50ch03:3475636..3480091
Solyc04g005500.2	16	12	1.33333	967	Os03g0758600 protein (Fragment); IPR008581 Protein of unknown function DUF863, plant	SL2.50ch04:333133..336786
Solyc06g082930.2	16	12	1.33333	535	FRIGIDA (Fragment); IPR012474 Frigida-like	SL2.50ch06:48556738..48560138
Solyc09g007310.2	16	12	1.33333	1381	Ubiquitin-protein ligase 4; IPR000569 HECT	SL2.50ch09:907686..916971
Solyc09g055920.2	16	12	1.33333	487	Poly(A)-specific ribonuclease PARN-like protein; IPR006941 Ribonuclease CAF1	SL2.50ch09:46173418..46178378
Solyc01g094420.2	10	4	2.5	564	Ulp1 protease family protein; IPR015410 Region of unknown function DUF1985	SL2.50ch01:85917030..85921009
Solyc01g097610.2	10	4	2.5	356	F-box family protein; IPR017451 F-box associated type 1	SL2.50ch01:88396572..88397856
Solyc01g099710.2	10	4	2.5	449	Tafazzin; IPR000872 Tafazzin	SL2.50ch01:89872757..89876070
Solyc02g021060.2	10	4	2.5	272	Uracil DNA glycosylase family protein; IPR002043 Uracil-DNA glycosylase	SL2.50ch02:21412740..21424355
Solyc02g078780.2	10	4	2.5	713	Receptor like kinase, RLK	SL2.50ch02:43420727..43427097
Solyc03g071720.2	10	4	2.5	317	Phosphatidate cytidylyltransferase family protein expressed; IPR000374 Phosphatidate cytidylyltransferase	SL2.50ch03:18490336..18493659
Solyc03g114760.2	10	4	2.5	334	TMV-MP30 binding protein 2C	SL2.50ch03:64658138..64662583
Solyc04g007060.2	10	4	2.5	594	Cc-nbs-lrr, resistance protein	SL2.50ch04:773650..778371
Solyc04g045660.2	10	4	2.5	683	DNA mismatch repair protein MutL family protein; IPR011186 DNA mismatch repair protein Mlh1	SL2.50ch04:35309355..35348257
Solyc04g054470.2	10	4	2.5	636	Myosin class II heavy chain (ISS)	SL2.50ch04:52560248..52571674
Solyc05g009710.2	10	4	2.5	406	Mediator of RNA polymerase II transcription subunit 25	SL2.50ch05:3904941..3922357
Solyc06g008850.2	10	4	2.5	535	Genomic DNA chromosome 5 TAC clone K22G18; IPR013989 Development and cell death domain	SL2.50ch06:2798052..2800199
Solyc06g071490.1	10	4	2.5	1111	Serine/threonine-protein kinase ATM; IPR000313 PWWP	SL2.50ch06:43997428..44000835
Solyc07g005470.2	10	4	2.5	647	Reticulon-like protein B21; IPR003388 Reticulon	SL2.50ch07:374914..379875
Solyc07g056120.2	10	4	2.5	381	MYB transcription factor; IPR017877 MYB-like	SL2.50ch07:63983586..63986633
Solyc08g065440.2	10	4	2.5	296	Os01g0600300 protein (Fragment)	SL2.50ch08:53468353..53472792
Solyc08g068430.2	10	4	2.5	399	Galactosylgalactosylxylosylprotein 3-beta-glucuronosyltransferase 1; IPR005027 Glycosyl transferase, family 43	SL2.50ch08:57576533..57578746
Solyc08g075210.1	10	4	2.5	395	Acyltransferase-like protein; IPR003480 Transferase	SL2.50ch08:59331821..59333095
Solyc10g055240.1	10	4	2.5	314	Phosphatidylinositol-specific phospholipase c; IPR017946 PLC-like phosphodiesterase, TIM beta/alpha-barrel domain	SL2.50ch10:56507085..56508120
Solyc11g042630.1	10	4	2.5	277	Plant-specific domain TIGR01615 family protein; IPR006502 Protein of unknown function DUF506, plant	SL2.50ch11:35629279..35633974
Solyc12g049560.1	10	4	2.5	379	Ethylene responsive transcription factor 2a; IPR001471 Pathogenesis-related transcriptional factor and ERF, DNA-binding	SL2.50ch12:36676726..36678944
Solyc12g094660.1	10	4	2.5	836	Cc-nbs-lrr, resistance protein	SL2.50ch12:64819625..64822741
Solyc12g100120.1	10	4	2.5	856	Acetyl-CoA carboxylase-like protein; IPR012878 Protein of unknown function DUF1680	SL2.50ch12:66967453..66972542
Solyc01g107510.2	19	17	1.11765	981	DNA polymerase IV; IPR012112 DNA repair protein, Rev1	SL2.50ch01:95028456..95044153
Solyc01g111020.2	19	17	1.11765	1157	Pentatricopeptide repeat-containing protein; IPR002885 Pentatricopeptide repeat	SL2.50ch01:97427141..97441233
Solyc05g054700.2	19	17	1.11765	878	Dual specificity phosphatase 1; IPR020422 Dual specificity phosphatase, subgroup, catalytic domain	SL2.50ch05:64554245..64557849
Solyc08g081000.2	19	17	1.11765	1777	Lysine-specific demethylase 5D; IPR013129 Transcription factor jumonji	SL2.50ch08:64114219..64138350
Solyc02g031860.2	13	8	1.625	1146	Serine/threonine protein kinase; IPR002290 Serine/threonine protein kinase	SL2.50ch02:27085533..27093178
Solyc05g053280.2	13	8	1.625	641	Beta 1 3 galactosyltransferase; IPR002659 Glycosyl transferase, family 31	SL2.50ch05:63414095..63419623
Solyc06g072980.2	13	8	1.625	549	Autophagy-related protein 13; IPR018731 Autophagy-related protein 13	SL2.50ch06:44976690..44980423
Solyc00g005840.2	9	3	3	232	Thioredoxin family protein; IPR015467 Thioredoxin, core	SL2.50ch00:3425432..3431059
Solyc01g095670.2	9	3	3	435	Rhodanese-related sulfurtransferase; IPR001763 Rhodanese-like	SL2.50ch01:86867929..86872011
Solyc01g103250.2	9	3	3	488	Histone-lysine N-methyltransferase NSD3; IPR018144 Plus-3 domain, subgroup	SL2.50ch01:91898792..91908021
Solyc02g092600.2	9	3	3	158	Phototropic-responsive NPH3 family protein; IPR004249 NPH3	SL2.50ch02:53648548..53650936
Solyc03g095290.2	9	3	3	468	Hydrolase alpha/beta fold family protein; IPR000073 Alpha/beta hydrolase fold-1	SL2.50ch03:56315780..56323128
Solyc03g111590.2	9	3	3	1236	Zinc finger protein-like; IPR013129 Transcription factor jumonji	SL2.50ch03:62223450..62231485
Solyc05g056290.2	9	3	3	274	Acetyl-CoA carboxylase biotin carboxyl carrier protein; IPR000089 Biotin/lipoyl attachment IPR001882 Biotin-binding site	SL2.50ch05:65635293..65641237
Solyc06g060130.2	9	3	3	436	Nucellin-like aspartic protease (Fragment); IPR001461 Peptidase A1	SL2.50ch06:38075064..38079856
Solyc07g064240.2	9	3	3	216	CT099 (Fragment); IPR003245 Plastocyanin-like	SL2.50ch07:66463422..66464923
Solyc07g064570.2	9	3	3	433	Genomic DNA chromosome 3 TAC clone K10D20	SL2.50ch07:66653224..66657342
Solyc09g018310.2	9	3	3	853	Unknown Protein	SL2.50ch09:14422207..14431899
Solyc11g011090.1	9	3	3	948	Tir-nbs-lrr, resistance protein	SL2.50ch11:4170675..4183040
Solyc11g071540.1	9	3	3	639	Unknown Protein	SL2.50ch11:54973845..54978257
Solyc11g072320.1	9	3	3	641	Something about silencing protein 10; IPR018972 Something about silencing protein 10 (Sas10), C-terminal	SL2.50ch11:55516818..55528293
Solyc12g038590.1	9	3	3	186	Rhomboid protease; IPR002610 Peptidase S54, rhomboid	SL2.50ch12:47288382..47293318
Solyc06g059960.2	17	14	1.21429	1405	Histone-lysine N-methyltransferase; IPR001214 SET	SL2.50ch06:37866211..37888204
Solyc01g007260.2	7	1	7	386	Os04g0416500 protein (Fragment); IPR004176 Clp, N-terminal	SL2.50ch01:1820455..1824077
Solyc02g084550.2	7	1	7	227	Chromosome 10 contig 1 DNA sequence	SL2.50ch02:47635625..47640623
Solyc04g009790.2	7	1	7	741	Multidrug resistance protein mdtK; IPR015521 MATE family transporter related protein	SL2.50ch04:3090794..3100196
Solyc08g075370.2	7	1	7	184	Unknown Protein; IPR001464 Annexin	SL2.50ch08:59508311..59509947
Solyc09g066120.2	7	1	7	455	Nucleic acid binding protein; IPR018111 K Homology, type 1, subgroup	SL2.50ch09:64520600..64528534
Solyc12g005990.1	7	1	7	267	Dual specificity protein phosphatase 4; IPR020422 Dual specificity phosphatase, subgroup, catalytic domain	SL2.50ch12:608257..613415
Solyc12g027800.1	7	1	7	204	Rhodanese-like domain-containing protein (Fragment)	SL2.50ch12:26639201..26644424
Solyc04g050930.2	15	11	1.36364	477	Violaxanthin de-epoxidase	SL2.50ch04:48984297..48987853
Solyc06g071860.2	15	11	1.36364	597	Zinc finger CCCH domain-containing protein 67; IPR000571 Zinc finger, CCCH-type	SL2.50ch06:44272365..44277801
Solyc01g009050.2	8	2	4	664	Molybdenum cofactor biosynthesis protein; IPR005110 MoeA, N-terminal, domain I and II	SL2.50ch01:3045561..3064835
Solyc01g057310.2	8	2	4	524	Kinesin (Centromeric protein)-like protein	SL2.50ch01:60474859..60482346
Solyc01g091450.2	8	2	4	393	Pentatricopeptide repeat-containing protein; IPR002885 Pentatricopeptide repeat	SL2.50ch01:85060559..85065801
Solyc01g094660.2	8	2	4	867	Receptor-like protein kinase; IPR002290 Serine/threonine protein kinase	SL2.50ch01:86104268..86113089
Solyc01g106800.2	8	2	4	262	Amino acid permease 6; IPR013057 Amino acid transporter, transmembrane	SL2.50ch01:94558698..94562712
Solyc01g109700.2	8	2	4	409	Transcription factor; IPR011598 Helix-loop-helix DNA-binding	SL2.50ch01:96594953..96598114
Solyc03g032010.2	8	2	4	483	Hydroxy-methylglutaryl-coenzyme A reductase; IPR002202 Hydroxymethylglutaryl-CoA reductase, class I/II, catalytic	SL2.50ch03:4506625..4509503
Solyc04g016290.2	8	2	4	308	Unknown Protein; IPR011112 Rho termination factor, N-terminal	SL2.50ch04:7074883..7078461
Solyc05g013660.2	8	2	4	377	Lysine ketoglutarate reductase trans-splicing related 1; IPR007877 Protein of unknown function DUF707	SL2.50ch05:6959238..6965258
Solyc06g036000.2	8	2	4	380	DNA-directed RNA polymerase III subunit C; IPR008806 RNA polymerase III Rpc82, C -terminal	SL2.50ch06:25362564..25373975
Solyc06g052040.2	8	2	4	159	Calcium-binding EF hand family protein	SL2.50ch06:35705287..35706201
Solyc07g044990.2	8	2	4	264	Transmembrane protein 56; IPR006634 TRAM, LAG1 and CLN8 homology	SL2.50ch07:58053213..58057062
Solyc07g049310.2	8	2	4	489	D-xylose transporter; IPR003663 Sugar/inositol transporter	SL2.50ch07:59559536..59568136
Solyc07g062680.1	8	2	4	398	Transcription factor CYCLOIDEA (Fragment); IPR017887 Transcription factor TCP subgroup	SL2.50ch07:65369983..65371185
Solyc07g062740.2	8	2	4	354	Unknown Protein	SL2.50ch07:65436120..65438689
Solyc09g066140.2	8	2	4	1102	IFA binding protein; IPR007656 Protein of unknown function DUF593	SL2.50ch09:64544836..64548881
Solyc09g091010.2	8	2	4	286	Unknown Protein	SL2.50ch09:70364252..70366830
Solyc09g098560.2	8	2	4	362	Survival motor neuron containing protein; IPR007022 Survival motor neuron interacting protein 1	SL2.50ch09:72353912..72361636
Solyc11g020770.1	8	2	4	368	Unknown Protein	SL2.50ch11:11980206..11988202
Solyc12g007160.1	8	2	4	244	Protein ABIL1	SL2.50ch12:1591341..1593804
Solyc12g013880.1	8	2	4	617	Origin recognition complex subunit 3; IPR010748 Origin recognition complex subunit 3, N-terminal	SL2.50ch12:4667669..4679426
Solyc12g095840.1	8	2	4	523	Protein cereblon homolog; IPR003111 Peptidase S16, lon N-terminal	SL2.50ch12:64953682..64960260
Solyc01g108670.2	18	16	1.125	813	Kinesin-like protein; IPR001752 Kinesin, motor region	SL2.50ch01:95896536..95911945
Solyc04g076910.2	18	16	1.125	1037	Symplekin	SL2.50ch04:61840948..61859055
Solyc05g014640.2	18	16	1.125	1072	En/Spm-like transposon protein	SL2.50ch05:8629401..8637373
Solyc06g065710.2	18	16	1.125	927	Sister chromatid cohesion protein PDS5 homolog B-B; IPR016024 Armadillo-type fold	SL2.50ch06:41140253..41151454
Solyc01g066420.2	12	7	1.71429	541	Pectinesterase; IPR000070 Pectinesterase, catalytic	SL2.50ch01:74296732..74298709
Solyc02g069940.2	12	7	1.71429	849	WPP domain-associated protein (Fragment)	SL2.50ch02:39713721..39721073
Solyc02g079300.2	12	7	1.71429	696	Transcription factor jumonji domain-containing protein; IPR013129 Transcription factor jumonji	SL2.50ch02:43907076..43916283
Solyc03g114990.2	12	7	1.71429	432	Homology to unknown gene; IPR004274 NLI interacting factor	SL2.50ch03:64839911..64843623
Solyc04g051590.2	12	7	1.71429	469	Glucan endo-1 3-beta-glucosidase 5; IPR013781 Glycoside hydrolase, subgroup, catalytic core	SL2.50ch04:50881741..50884353
Solyc04g071120.2	12	7	1.71429	525	Serine/threonine/tyrosine kinase; IPR015783 ATMRK serine/threonine protein kinase-like	SL2.50ch04:58025598..58039044
Solyc08g077520.2	12	7	1.71429	320	Centromere protein O; IPR018464 Centromere protein Cenp-O	SL2.50ch08:61504594..61512386
Solyc08g080250.2	12	7	1.71429	427	APO protein 1, chloroplastic; IPR008512 Protein of unknown function DUF794, plant	SL2.50ch08:63567665..63570400
Solyc03g112760.2	16	13	1.23077	1060	Unknown Protein	SL2.50ch03:63103996..63111990
Solyc10g044890.1	16	13	1.23077	790	DMI1 protein (Fragment); IPR016040 NAD(P)-binding domain	SL2.50ch10:28876691..28884641
Solyc12g062250.1	16	13	1.23077	562	5%26apos-AMP-activated protein kinase beta-1 subunit; IPR001478 PDZ/DHR/GLGF	SL2.50ch12:31521610..31526806
Solyc01g079510.2	14	10	1.4	1629	WD-40 repeat protein-like; IPR017986 WD40 repeat, region	SL2.50ch01:78558825..78579954
Solyc05g032850.2	14	10	1.4	598	YTH domain family 2 (Predicted); IPR007275 YT521-B-like protein	SL2.50ch05:43986183..43996430
Solyc09g018170.2	14	10	1.4	597	Serine/threonine protein kinase; IPR002290 Serine/threonine protein kinase	SL2.50ch09:13402635..13407530
Solyc12g005060.1	14	10	1.4	304	ATP synthase gamma chain; IPR000131 ATPase, F1 complex, gamma subunit	SL2.50ch12:28551..29600
Solyc02g014450.1	11	6	1.83333	636	TBC1 domain family member 5; IPR000195 RabGAP/TBC	SL2.50ch02:16619223..16626117
Solyc02g069980.2	11	6	1.83333	480	PHD and RING finger domain-containing protein 1; IPR019787 Zinc finger, PHD-finger	SL2.50ch02:39762696..39772391
Solyc02g081980.2	11	6	1.83333	423	Ectonucleoside triphosphate diphosphohydrolase 6; IPR000407 Nucleoside phosphatase GDA1/CD39	SL2.50ch02:45730464..45734471
Solyc02g088220.2	11	6	1.83333	764	Xenotropic and polytropic retrovirus receptor; IPR004342 EXS, C-terminal	SL2.50ch02:50377441..50381247
Solyc03g053020.2	11	6	1.83333	272	Methyltransferase type 11	SL2.50ch03:21535741..21536796
Solyc03g095600.1	11	6	1.83333	537	CENP-E like kinetochore protein	SL2.50ch03:56778079..56779731
Solyc05g056320.2	11	6	1.83333	451	CCCH zinc finger and SMR domain-containing protein; IPR002625 Smr protein/MutS2 C-terminal	SL2.50ch05:65654264..65657753
Solyc06g019200.2	11	6	1.83333	465	Peptidase M50 family protein; IPR008915 Peptidase M50	SL2.50ch06:18148931..18153300
Solyc06g051030.2	11	6	1.83333	642	Receptor like kinase, RLK	SL2.50ch06:34131952..34137324
Solyc06g065540.2	11	6	1.83333	1475	Phosphatidylinositol-4-phosphate 5-kinase family protein; IPR016034 Phosphatidylinositol-4-phosphate 5-kinase, core, subgroup	SL2.50ch06:40919087..40926838
Solyc06g070920.2	11	6	1.83333	637	ATP-binding cassette (ABC) transporter 17; IPR003439 ABC transporter-like	SL2.50ch06:43554837..43558801
Solyc08g076910.2	11	6	1.83333	698	Ubiquitin carboxyl-terminal hydrolase; IPR001394 Peptidase C19, ubiquitin carboxyl-terminal hydrolase 2	SL2.50ch08:60832077..60836392
Solyc09g091480.2	11	6	1.83333	683	Ring finger protein 12; IPR018957 Zinc finger, C3HC4 RING-type	SL2.50ch09:70748017..70754972
Solyc10g045290.1	11	6	1.83333	124	Kinase interacting family protein; IPR011684 KIP1-like	SL2.50ch10:32628089..32636533
Solyc10g083500.1	11	6	1.83333	992	Protein kinase; IPR002290 Serine/threonine protein kinase	SL2.50ch10:63291123..63295265
Solyc10g086000.1	11	6	1.83333	705	Pseudo-response regulator 7; IPR001789 Signal transduction response regulator, receiver region	SL2.50ch10:64987759..64997349
Solyc12g019960.1	11	6	1.83333	593	Smg-7 homolog nonsense mediated mRNA decay factor (C. elegans) (Fragment); IPR019458 Telomerase activating protein Est1	SL2.50ch12:12754300..12757862
Solyc12g038970.1	11	6	1.83333	376	Agmatine deiminase; IPR017754 Agmatine deiminase	SL2.50ch12:46289033..46296436
Solyc01g094800.2	17	15	1.13333	2108	Chromodomain-helicase-DNA-binding protein 1; IPR000330 SNF2-related	SL2.50ch01:86208090..86220086
Solyc07g066220.2	17	15	1.13333	730	WRKY transcription factor 35; IPR003657 DNA-binding WRKY	SL2.50ch07:67694819..67700296
Solyc07g045230.2	15	12	1.25	866	Hydroxyproline-rich glycoprotein family protein-like; IPR009719 Protein of unknown function DUF1296	SL2.50ch07:58334976..58345622
Solyc10g008280.2	15	12	1.25	663	Cell division protein kinase 13; IPR002290 Serine/threonine protein kinase	SL2.50ch10:2410792..2417679
Solyc02g021410.2	13	9	1.44444	572	Cation/H(+) antiporter 15; IPR006153 Cation/H+ exchanger	SL2.50ch02:22608848..22611877
Solyc02g062370.2	13	9	1.44444	786	Zinc finger CCCH domain-containing protein 19; IPR003169 GYF	SL2.50ch02:33981723..33984676
Solyc02g093160.2	13	9	1.44444	1010	Filament-like plant protein (Fragment); IPR008587 Protein of unknown function DUF869, plant	SL2.50ch02:54102372..54107743
Solyc03g044620.2	13	9	1.44444	1081	Transmembrane protein 131	SL2.50ch03:10210998..10216990
Solyc03g120340.2	13	9	1.44444	572	CENP-C (Fragment)	SL2.50ch03:68760244..68766831
Solyc08g007910.2	13	9	1.44444	665	Serine/threonine protein kinase; IPR002290 Serine/threonine protein kinase	SL2.50ch08:2412322..2421171
Solyc12g068070.1	13	9	1.44444	678	Filament-like plant protein (Fragment); IPR008587 Protein of unknown function DUF869, plant	SL2.50ch12:29026931..29030374
Solyc01g111350.2	10	5	2	548	Nodulin family protein; IPR010658 Nodulin-like	SL2.50ch01:97621747..97626217
Solyc02g092290.2	10	5	2	509	F-box/LRR-repeat protein At5g02910; IPR001810 Cyclin-like F-box	SL2.50ch02:53411535..53416608
Solyc03g005750.2	10	5	2	839	Genomic DNA chromosome 5 P1 clone MPL12; IPR009719 Protein of unknown function DUF1296	SL2.50ch03:525181..537611
Solyc04g005060.2	10	5	2	358	F3I6.9 protein	SL2.50ch04:54395..58347
Solyc04g051280.2	10	5	2	486	F16G16.9 protein (Fragment)	SL2.50ch04:50275329..50279035
Solyc06g062400.1	10	5	2	456	Chloroplast unusual positioning 1A	SL2.50ch06:39365774..39368492
Solyc06g071810.1	10	5	2	606	Receptor like kinase, RLK	SL2.50ch06:44234053..44235930
Solyc06g084480.2	10	5	2	596	Serine protease; IPR015724 Serine endopeptidase DegP2	SL2.50ch06:49566487..49581420
Solyc07g026650.2	10	5	2	292	1-aminocyclopropane-1-carboxylate oxidase; IPR005123 Oxoglutarate and iron-dependent oxygenase	SL2.50ch07:30139957..30141385
Solyc08g082810.2	10	5	2	471	Beta-amylase; IPR013781 Glycoside hydrolase, subgroup, catalytic core	SL2.50ch08:65479836..65485991
Solyc09g074980.2	10	5	2	531	MutL DNA mismatch repair protein; IPR015434 Post Meiotic Segregation 2	SL2.50ch09:66776946..66783472
Solyc10g083590.1	10	5	2	961	Pre-mRNA cleavage complex 2 protein Pcf11; IPR008942 ENTH/VHS	SL2.50ch10:63369833..63380859
Solyc11g045160.1	10	5	2	713	Vacuolar sorting-associated protein	SL2.50ch11:31540177..31585003
Solyc11g071270.1	10	5	2	671	Class E vacuolar protein-sorting machinery protein HSE1; IPR018205 VHS subgroup	SL2.50ch11:54800949..54808782
Solyc11g072590.1	10	5	2	1010	CCR4-NOT transcription complex subunit 4; IPR003954 RNA recognition, region 1	SL2.50ch11:55758438..55767944
Solyc12g096580.1	10	5	2	797	Potassium transporter; IPR018519 Potassium uptake protein, kup IPR003855 K+ potassium transporter	SL2.50ch12:65436406..65441048
Solyc02g087460.1	16	14	1.14286	595	Receptor like kinase, RLK	SL2.50ch02:49898227..49900032
Solyc04g017750.2	16	14	1.14286	810	Pathogen-induced calmodulin-binding protein (Fragment); IPR012417 Calmodulin-binding, plant	SL2.50ch04:7961924..7966482
Solyc09g056350.2	16	14	1.14286	977	Lipase class 3 family protein; IPR002921 Lipase, class 3	SL2.50ch09:48783965..48806510
Solyc02g021590.2	14	11	1.27273	711	LRR receptor-like serine/threonine-protein kinase, RLP	SL2.50ch02:23238359..23244372
Solyc07g053440.2	14	11	1.27273	735	Os06g0538200 protein (Fragment)	SL2.50ch07:61888025..61890634
Solyc04g011720.2	12	8	1.5	438	Glucan endo-1 3-beta-glucosidase 5; IPR013781 Glycoside hydrolase, subgroup, catalytic core	SL2.50ch04:4178949..4181437
Solyc04g057880.2	12	8	1.5	1105	Histone-lysine N-methyltransferase; IPR001214 SET	SL2.50ch04:54989428..55011626
Solyc06g075790.2	12	8	1.5	448	Genomic DNA chromosome 5 P1 clone MMN10	SL2.50ch06:47097259..47100297
Solyc07g064060.2	12	8	1.5	901	Breast carcinoma amplified sequence 3 (Fragment); IPR011046 WD40 repeat-like	SL2.50ch07:66347848..66355279
Solyc08g066960.2	12	8	1.5	701	Boron transporter 2; IPR003020 Bicarbonate transporter, eukaryotic	SL2.50ch08:55845835..55853917
Solyc08g075310.2	12	8	1.5	957	AP-1 complex subunit gamma-1; IPR011989 Armadillo-like helical	SL2.50ch08:59403786..59419758
Solyc09g042250.1	12	8	1.5	311	Pentatricopeptide repeat-containing protein; IPR002885 Pentatricopeptide repeat	SL2.50ch09:22832527..22833912
Solyc10g011690.2	12	8	1.5	822	WD-repeat protein; IPR020472 G-protein beta WD-40 repeat, region	SL2.50ch10:3968798..3975239
Solyc10g085220.1	12	8	1.5	828	Mitochondrial carrier protein expressed; IPR005199 Glycoside hydrolase family 79, N-terminal	SL2.50ch10:64488878..64497002
Solyc11g013750.1	12	8	1.5	673	Tir-lrr, resistance protein fragment	SL2.50ch11:7100971..7105587
Solyc01g079390.2	9	4	2.25	821	Histone-lysine N-methyltransferase MEDEA; IPR001214 SET	SL2.50ch01:78464681..78480193
Solyc01g079630.2	9	4	2.25	337	Unknown Protein	SL2.50ch01:78750881..78755768
Solyc01g096010.2	9	4	2.25	706	Unknown Protein	SL2.50ch01:87108433..87113828
Solyc01g097860.2	9	4	2.25	282	Membrane protein; IPR010903 Protein of unknown function DUF1517	SL2.50ch01:88555793..88563329
Solyc01g101130.2	9	4	2.25	329	Plant IF-like protein	SL2.50ch01:90974576..90977561
Solyc01g103240.2	9	4	2.25	344	Protein serine/threonine kinase; IPR002290 Serine/threonine protein kinase	SL2.50ch01:91893254..91894866
Solyc01g103460.2	9	4	2.25	207	3%26apos-5%26apos exonuclease; IPR002562 3'-5' exonuclease	SL2.50ch01:92067930..92069003
Solyc01g104910.2	9	4	2.25	635	Os11g0223400 protein (Fragment)	SL2.50ch01:93224760..93227338
Solyc03g032100.1	9	4	2.25	281	Unknown Protein	SL2.50ch03:4614338..4615231
Solyc04g007500.1	9	4	2.25	153	RING finger protein; IPR018957 Zinc finger, C3HC4 RING-type	SL2.50ch04:1170448..1170939
Solyc04g057970.2	9	4	2.25	321	Unknown Protein	SL2.50ch04:55093241..55098084
Solyc04g076610.1	9	4	2.25	450	Receptor expression-enhancing protein 4; IPR004345 TB2/DP1 and HVA22 related protein	SL2.50ch04:61498911..61501822
Solyc04g078160.2	9	4	2.25	312	Genomic DNA chromosome 5 P1 clone MKD15	SL2.50ch04:62970150..62973619
Solyc05g016390.2	9	4	2.25	243	Glucan endo-1 3-beta-glucosidase 1; IPR012946 X8	SL2.50ch05:16038482..16039802
Solyc06g009200.2	9	4	2.25	397	Polygalacturonase; IPR000743 Glycoside hydrolase, family 28	SL2.50ch06:3145403..3148220
Solyc06g060520.1	9	4	2.25	291	Unknown Protein; IPR010605 Protein of unknown function DUF1191	SL2.50ch06:38542921..38543823
Solyc06g070930.2	9	4	2.25	266	ABC transporter A family member 7	SL2.50ch06:43558326..43560744
Solyc07g063050.1	9	4	2.25	273	Unknown Protein	SL2.50ch07:65639555..65640388
Solyc08g007370.2	9	4	2.25	420	CUGBP Elav-like family member 5; IPR015903 Ribonucleoprotein, BRUNO-like	SL2.50ch08:1932295..1943332
Solyc08g015630.2	9	4	2.25	489	Inositol-tetrakisphosphate 1-kinase 1; IPR008656 Inositol 1, 3, 4-trisphosphate 56-kinase	SL2.50ch08:4890729..4898983
Solyc08g066680.2	9	4	2.25	616	Exostosin family protein; IPR004263 Exostosin-like	SL2.50ch08:55504089..55507957
Solyc08g082900.2	9	4	2.25	697	WD-40 repeat family protein; IPR020472 G-protein beta WD-40 repeat, region	SL2.50ch08:65551433..65555756
Solyc08g082980.2	9	4	2.25	575	Serine/threonine protein kinase; IPR002290 Serine/threonine protein kinase	SL2.50ch08:65605972..65609303
Solyc09g056260.2	9	4	2.25	476	tRNA pseudouridine synthase family protein; IPR001406 Pseudouridine synthase I, TruA	SL2.50ch09:48067919..48081249
Solyc09g083350.2	9	4	2.25	853	Group II intron splicing factor CRS1-like; IPR001890 RNA-binding, CRM domain	SL2.50ch09:69012389..69018950
Solyc10g076180.1	9	4	2.25	297	Plant-specific domain TIGR01568 family protein; IPR006458 Protein of unknown function DUF623, plant	SL2.50ch10:59006329..59007294
Solyc10g077110.1	9	4	2.25	364	Zinc finger protein; IPR007087 Zinc finger, C2H2-type	SL2.50ch10:59992700..59995042
Solyc10g083610.1	9	4	2.25	809	Protein kinase; IPR002290 Serine/threonine protein kinase	SL2.50ch10:63388011..63400014
Solyc11g072160.1	9	4	2.25	709	Ubiquitin-associated /TS-N domain-containing protein; IPR009060 UBA-like	SL2.50ch11:55397771..55399975
Solyc12g005780.1	9	4	2.25	410	TraB family protein; IPR002816 Pheromone shutdown-related, TraB	SL2.50ch12:428787..434218
Solyc12g014610.1	9	4	2.25	474	WRKY transcription factor 78; IPR003657 DNA-binding WRKY	SL2.50ch12:5610112..5616122
Solyc01g099360.2	17	16	1.0625	996	PWWP domain-containing protein; IPR000313 PWWP	SL2.50ch01:89644679..89656363
Solyc03g117120.2	17	16	1.0625	996	Nucleoporin (Fragment); IPR007230 Peptidase S59, nucleoporin	SL2.50ch03:66366208..66373838
Solyc01g006560.2	5	0	5	834	Lipoxygenase; IPR001246 Lipoxygenase, plant	SL2.50ch01:1128815..1139705
Solyc01g095560.2	5	0	5	90	Unknown Protein	SL2.50ch01:86774486..86775397
Solyc01g107230.2	5	0	5	61	Unknown Protein	SL2.50ch01:94857960..94858535
Solyc02g067290.2	5	0	5	82	Structural maintenance of chromosomes protein 4	SL2.50ch02:37462576..37465012
Solyc02g083780.1	5	0	5	262	Pentatricopeptide repeat-containing protein; IPR002885 Pentatricopeptide repeat	SL2.50ch02:47049987..47054031
Solyc02g085450.1	5	0	5	107	BAC19.2	SL2.50ch02:48345234..48345719
Solyc03g063680.1	5	0	5	381	Zinc finger CCCH domain-containing protein 30; IPR002110 Ankyrin	SL2.50ch03:35372424..35374511
Solyc03g114750.2	5	0	5	216	Unknown Protein	SL2.50ch03:64654027..64655106
Solyc04g005010.2	5	0	5	283	Phosphoglycerate mutase; IPR002156 Ribonuclease H	SL2.50ch04:3073..8788
Solyc04g071500.2	5	0	5	185	Unknown Protein; IPR008972 Cupredoxin	SL2.50ch04:58479827..58482559
Solyc05g014550.1	5	0	5	124	DNA-binding protein (Fragment); IPR006634 TRAM, LAG1 and CLN8 homology	SL2.50ch05:8400556..8401305
Solyc05g017940.2	5	0	5	106	Integral membrane protein DUF6 containing protein expressed; IPR000620 Protein of unknown function DUF6, transmembrane	SL2.50ch05:19265572..19268548
Solyc05g051750.2	5	0	5	194	Prosystemin; IPR009966 Prosystemin	SL2.50ch05:62130812..62135248
Solyc05g053080.2	5	0	5	57	Unknown Protein	SL2.50ch05:63208610..63211026
Solyc06g008680.2	5	0	5	88	Unknown Protein	SL2.50ch06:2600032..2601098
Solyc06g074490.1	5	0	5	54	Unknown Protein	SL2.50ch06:46088110..46088295
Solyc07g007850.2	5	0	5	311	Os02g0208600 protein (Fragment)	SL2.50ch07:2516757..2530815
Solyc07g052920.2	5	0	5	83	Unknown Protein	SL2.50ch07:61322669..61324273
Solyc08g005090.1	5	0	5	154	Unknown Protein	SL2.50ch08:62416..63240
Solyc08g067250.2	5	0	5	360	DNA cross-link repair 1A protein; IPR011084 DNA repair metallo-beta-lactamase	SL2.50ch08:56288304..56298030
Solyc08g082230.2	5	0	5	200	Unknown Protein	SL2.50ch08:65075419..65076676
Solyc09g074840.2	5	0	5	284	Unknown Protein	SL2.50ch09:66662459..66670481
Solyc10g080690.1	5	0	5	423	Patatin-like protein 3; IPR002641 Patatin	SL2.50ch10:61908303..61910206
Solyc11g073130.1	5	0	5	211	Protein tyrosine phosphatase 1B; IPR007482 Protein-tyrosine phosphatase-like, PTPLA	SL2.50ch11:56217059..56221383
Solyc12g009680.1	5	0	5	317	Adiponectin receptor protein 2; IPR004254 Hly-III related	SL2.50ch12:2936300..2938988
Solyc12g095950.1	5	0	5	92	Unknown Protein	SL2.50ch12:65059571..65059913
Solyc12g098120.1	5	0	5	286	Inositol oxygenase; IPR007828 Protein of unknown function DUF706	SL2.50ch12:65761437..65762306
Solyc01g057760.2	18	18	1	1130	ATP dependent RNA helicase; IPR011545 DNA/RNA helicase, DEAD/DEAH box type, N-terminal	SL2.50ch01:63614060..63622628
Solyc02g080570.2	18	18	1	1209	Glycogen synthase; IPR011835 Glycogen/starch synthases, ADP-glucose type	SL2.50ch02:44758022..44775339
Solyc08g007340.2	18	18	1	1372	COPII coat assembly protein sec16	SL2.50ch08:1909110..1917569
Solyc01g058270.2	8	3	2.66667	419	CAS1 domain containing 1; IPR012419 Cas1p-like	SL2.50ch01:65880020..65886767
Solyc01g066820.2	8	3	2.66667	536	Kinesin like protein; IPR001752 Kinesin, motor region	SL2.50ch01:74997473..75005665
Solyc01g089900.2	8	3	2.66667	487	Alpha-mannosyltransferase; IPR005599 Alg9-like mannosyltransferase	SL2.50ch01:83605457..83621497
Solyc01g097350.2	8	3	2.66667	326	Calcium-binding EF hand family protein	SL2.50ch01:88243934..88248386
Solyc02g086810.1	8	3	2.66667	269	Unknown Protein; IPR012442 Protein of unknown function DUF1645	SL2.50ch02:49426772..49427593
Solyc03g007330.2	8	3	2.66667	792	Cell division protease ftsH homolog; IPR005936 Peptidase M41, FtsH	SL2.50ch03:1890896..1902600
Solyc03g097000.2	8	3	2.66667	481	Pentatricopeptide repeat-containing protein; IPR002885 Pentatricopeptide repeat	SL2.50ch03:59360125..59366445
Solyc03g113350.2	8	3	2.66667	839	CHY zinc finger containing protein; IPR008913 Zinc finger, CHY-type	SL2.50ch03:63499316..63505790
Solyc03g114800.1	8	3	2.66667	311	Sulfotransferase family protein; IPR000863 Sulfotransferase	SL2.50ch03:64687085..64688035
Solyc03g115420.1	8	3	2.66667	214	F-box domain containing protein; IPR005174 Protein of unknown function DUF295	SL2.50ch03:65140379..65141578
Solyc06g011370.2	8	3	2.66667	291	Chaperone protein clpB 2; IPR004176 Clp, N-terminal	SL2.50ch06:6755481..6758068
Solyc06g073130.2	8	3	2.66667	376	ProFAR isomerase associated family protein expressed; IPR010759 ProFAR isomerase-like	SL2.50ch06:45053646..45058809
Solyc07g007020.2	8	3	2.66667	347	Receptor-like protein kinase At3g21340; IPR002290 Serine/threonine protein kinase	SL2.50ch07:1807863..1812535
Solyc07g026640.1	8	3	2.66667	222	Fanconi anemia E	SL2.50ch07:30035959..30039094
Solyc07g055020.2	8	3	2.66667	212	F-box family protein; IPR001810 Cyclin-like F-box	SL2.50ch07:63166956..63175330
Solyc07g066620.2	8	3	2.66667	331	Os02g0169000 protein (Fragment)	SL2.50ch07:67989026..67992503
Solyc08g042040.2	8	3	2.66667	196	Unknown Protein	SL2.50ch08:24113512..24116069
Solyc09g098530.2	8	3	2.66667	443	Unknown Protein	SL2.50ch09:72332317..72339091
Solyc10g047300.1	8	3	2.66667	587	Glutamyl-tRNA(Gln) amidotransferase subunit A; IPR000120 Amidase signature enzyme	SL2.50ch10:40482669..40501656
Solyc11g005040.1	8	3	2.66667	373	Protein translocase subunit secA; IPR018957 Zinc finger, C3HC4 RING-type	SL2.50ch11:48376..49724
Solyc11g011190.1	8	3	2.66667	310	Exostosin family protein; IPR004263 Exostosin-like	SL2.50ch11:4252106..4253152
Solyc12g005350.1	8	3	2.66667	165	Dihydroflavonol-4-reductase; IPR016040 NAD(P)-binding domain	SL2.50ch12:216225..218423
Solyc12g008410.1	8	3	2.66667	764	RNA-dependent RNA polymerase family protein; IPR007855 RNA-dependent RNA polymerase, eukaryotic-type	SL2.50ch12:1846727..1856324
Solyc12g097070.1	8	3	2.66667	727	Genomic DNA chromosome 3 BAC clone F14O13	SL2.50ch12:65711110..65723238
Solyc01g095300.2	15	13	1.15385	1023	Glycosyl transferase group 1; IPR001296 Glycosyl transferase, group 1	SL2.50ch01:86616589..86626404
Solyc04g081210.2	15	13	1.15385	839	Calmodulin binding protein IQ; IPR000048 IQ calmodulin-binding region	SL2.50ch04:65210004..65215795
Solyc11g006960.1	15	13	1.15385	1285	Genomic DNA chromosome 5 P1 clone MWD9	SL2.50ch11:1458731..1469368
Solyc01g097130.2	11	7	1.57143	607	Pentatricopeptide repeat-containing protein; IPR002885 Pentatricopeptide repeat	SL2.50ch01:88093259..88095816
Solyc02g079020.2	11	7	1.57143	897	AP2 domain-containing transcription factor; IPR003340 Transcriptional factor B3	SL2.50ch02:43638584..43649841
Solyc02g081970.2	11	7	1.57143	632	Vacuolar sorting receptor 7; IPR003137 Protease-associated PA	SL2.50ch02:45718880..45724644
Solyc02g085230.2	11	7	1.57143	877	Nucleolar protein 6; IPR005554 Nrap protein	SL2.50ch02:48194532..48206951
Solyc03g115590.2	11	7	1.57143	714	T7.1 protein	SL2.50ch03:65241376..65244515
Solyc03g120280.1	11	7	1.57143	434	RAN binding protein 3; IPR000156 Ran Binding Protein 1	SL2.50ch03:68727998..68729347
Solyc06g068140.2	11	7	1.57143	349	Methyl binding domain protein (Fragment); IPR001739 Methyl-CpG DNA binding	SL2.50ch06:42234757..42237797
Solyc06g074070.2	11	7	1.57143	907	Receptor like kinase, RLK	SL2.50ch06:45783486..45787632
Solyc08g043170.2	11	7	1.57143	715	Gamma-glutamyl phosphate reductase; IPR005766 Delta l-pyrroline-5-carboxylate synthetase	SL2.50ch08:22886600..22899430
Solyc12g042200.1	11	7	1.57143	557	U5 small nuclear ribonucleoprotein protein; IPR017986 WD40 repeat, region	SL2.50ch12:40624129..40638107
Solyc02g086510.2	13	10	1.3	830	Zinc finger CCCH domain-containing protein 41; IPR000504 RNA recognition motif, RNP-1	SL2.50ch02:49182513..49186441
Solyc03g031910.2	13	10	1.3	534	Helicase sen1	SL2.50ch03:4370382..4374552
Solyc07g005530.2	13	10	1.3	916	Ubiquitin carboxyl-terminal hydrolase; IPR001394 Peptidase C19, ubiquitin carboxyl-terminal hydrolase 2	SL2.50ch07:421123..429027
Solyc07g018000.2	13	10	1.3	558	DNA ligase; IPR001357 BRCT	SL2.50ch07:8779431..8791044
Solyc08g065870.2	13	10	1.3	635	Early flowering 3	SL2.50ch08:54210758..54215926
Solyc09g057910.2	13	10	1.3	496	N-alpha-acetyltransferase 25, NatB auxiliary subunit; IPR011990 Tetratricopeptide-like helical	SL2.50ch09:52220116..52241116
Solyc11g005140.1	13	10	1.3	574	Pentatricopeptide repeat protein; IPR002885 Pentatricopeptide repeat	SL2.50ch11:128953..130722
Solyc12g099090.1	13	10	1.3	685	YTH domain family 2 (Predicted); IPR007275 YT521-B-like protein	SL2.50ch12:66365360..66369142
Solyc01g007890.1	7	2	3.5	335	Unknown Protein	SL2.50ch01:2062015..2063584
Solyc01g058160.2	7	2	3.5	268	Agenet domain-containing protein; IPR008395 Agenet	SL2.50ch01:65491749..65494295
Solyc01g087230.2	7	2	3.5	401	Unknown Protein	SL2.50ch01:82156370..82157785
Solyc01g094330.2	7	2	3.5	600	Expressed protein with function in citronellol catabolism; IPR010839 Protein of unknown function DUF1446	SL2.50ch01:85845807..85851996
Solyc01g095960.2	7	2	3.5	384	Diacylglycerol O-acyltransferase; IPR009721 Protein of unknown function DUF1298	SL2.50ch01:87075294..87077907
Solyc01g104350.2	7	2	3.5	380	Unknown Protein	SL2.50ch01:92752155..92756927
Solyc01g106940.2	7	2	3.5	282	Single myb histone 4 (Fragment); IPR005818 Histone H1/H5	SL2.50ch01:94621363..94638244
Solyc02g031740.2	7	2	3.5	162	phloem lectin	SL2.50ch02:26833755..26834848
Solyc02g064960.2	7	2	3.5	497	AP2-like ethylene-responsive transcription factor At1g16060; IPR001471 Pathogenesis-related transcriptional factor and ERF, DNA-binding	SL2.50ch02:36073711..36077281
Solyc02g068120.2	7	2	3.5	293	Gda-1; IPR013089 Kelch related	SL2.50ch02:38158495..38163208
Solyc03g063220.1	7	2	3.5	927	Helicase SWR1; IPR000330 SNF2-related	SL2.50ch03:33669199..33687113
Solyc04g072200.1	7	2	3.5	578	FRIGIDA; IPR012474 Frigida-like	SL2.50ch04:59199140..59201299
Solyc05g005280.2	7	2	3.5	297	Poly polymerase catalytic domain containing protein expressed; IPR012317 Poly(ADP-ribose) polymerase, catalytic region	SL2.50ch05:227383..230131
Solyc05g013690.2	7	2	3.5	386	GDSL esterase/lipase At3g26430; IPR001087 Lipase, GDSL	SL2.50ch05:6985649..6988693
Solyc06g030530.2	7	2	3.5	249	Unknown Protein	SL2.50ch06:19368017..19373822
Solyc06g054470.1	7	2	3.5	173	Unknown Protein	SL2.50ch06:37236129..37236680
Solyc06g072350.2	7	2	3.5	172	UPF0497 membrane protein 17; IPR006702 Uncharacterised protein family UPF0497, trans-membrane plant	SL2.50ch06:44623516..44624887
Solyc07g008840.2	7	2	3.5	815	TBC1 domain family member 5; IPR000195 RabGAP/TBC	SL2.50ch07:3803764..3808890
Solyc07g032510.2	7	2	3.5	425	Microspherule protein 1; IPR000253 Forkhead-associated	SL2.50ch07:39624827..39645064
Solyc07g045380.2	7	2	3.5	547	Pentatricopeptide repeat-containing protein; IPR000547 Clathrin, heavy chain/VPS, 7-fold repeat	SL2.50ch07:58491703..58496747
Solyc07g066200.2	7	2	3.5	1259	Genomic DNA chromosome 5 TAC clone K24C1	SL2.50ch07:67670779..67676199
Solyc09g074380.2	7	2	3.5	645	N-rich protein (Fragment); IPR013989 Development and cell death domain	SL2.50ch09:66170836..66173470
Solyc09g091960.2	7	2	3.5	423	High mobility group family protein; IPR001606 AT-rich interaction region	SL2.50ch09:71158368..71162047
Solyc09g098490.2	7	2	3.5	714	Epsin 2; IPR001026 Epsin, N-terminal	SL2.50ch09:72288771..72296110
Solyc10g005180.2	7	2	3.5	267	Genomic DNA chromosome 5 TAC clone K15C23	SL2.50ch10:140704..145668
Solyc10g008200.2	7	2	3.5	412	Tyrosine aminotransferase; IPR005958 Tyrosine/nicotianamine aminotransferase	SL2.50ch10:2315211..2319689
Solyc10g076250.1	7	2	3.5	473	Aminotransferase like protein; IPR005814 Aminotransferase class-III	SL2.50ch10:59150218..59154032
Solyc11g062270.1	7	2	3.5	652	Signal recognition particle protein (SRP72); IPR013699 Signal recognition particle, SRP72 subunit, RNA-binding	SL2.50ch11:49177306..49183965
Solyc11g068690.1	7	2	3.5	489	Lrr, resistance protein fragment	SL2.50ch11:53323858..53329296
Solyc12g009230.1	7	2	3.5	395	Polyadenylate-binding protein; IPR003954 RNA recognition, region 1	SL2.50ch12:2510370..2516230
Solyc12g095940.1	7	2	3.5	127	Os03g0701550 protein (Fragment); IPR013885 Protein of unknown function DUF1764, eukaryotic	SL2.50ch12:65030114..65030500
Solyc01g068070.2	6	1	6	642	Wd-repeat protein; IPR017986 WD40 repeat, region	SL2.50ch01:77100016..77118199
Solyc01g079400.2	6	1	6	495	Os06g0207500 protein (Fragment); IPR004253 Protein of unknown function DUF231, plant	SL2.50ch01:78480169..78483143
Solyc01g095330.2	6	1	6	69	Unknown Protein	SL2.50ch01:86632391..86633773
Solyc01g099260.2	6	1	6	261	Chaperone protein dnaJ; IPR001623 Heat shock protein DnaJ, N-terminal	SL2.50ch01:89541747..89545519
Solyc01g105310.2	6	1	6	308	Metacaspase; IPR011600 Peptidase C14, caspase catalytic	SL2.50ch01:93521745..93523563
Solyc02g061810.2	6	1	6	322	Palmitoyltransferase; IPR001594 Zinc finger, DHHC-type	SL2.50ch02:33316055..33325458
Solyc02g062390.2	6	1	6	111	Unknown Protein; IPR000167 Dehydrin	SL2.50ch02:33990060..33991681
Solyc02g062720.2	6	1	6	352	DNA-3-methyladenine glycosylase 1; IPR003265 HhH-GPD domain	SL2.50ch02:34471426..34480246
Solyc02g077920.2	6	1	6	136	Squamosa promoter binding-like protein; IPR004333 Transcription factor, SBP-box	SL2.50ch02:42743081..42745257
Solyc02g079780.1	6	1	6	297	Pro-resilin	SL2.50ch02:44230868..44231845
Solyc02g082810.2	6	1	6	701	CCA-adding enzyme; IPR002646 Polynucleotide adenylyltransferase region	SL2.50ch02:46456449..46467142
Solyc03g059250.2	6	1	6	641	Serine/threonine kinase; IPR002290 Serine/threonine protein kinase	SL2.50ch03:28174955..28181105
Solyc03g082890.2	6	1	6	234	Pentapeptide repeat protein; IPR001646 Pentapeptide repeat	SL2.50ch03:52784413..52787212
Solyc03g111410.2	6	1	6	150	B3 domain-containing protein Os01g0905400; IPR003340 Transcriptional factor B3	SL2.50ch03:61999454..62010353
Solyc04g076410.2	6	1	6	256	Hydroxyproline-rich glycoprotein family protein	SL2.50ch04:61312731..61316126
Solyc05g006740.2	6	1	6	209	Glutathione S-transferase; IPR004046 Glutathione S-transferase, C-terminal	SL2.50ch05:1379095..1381005
Solyc05g006930.2	6	1	6	448	5%26apos;-AMP-activated protein kinase subunit beta-2	SL2.50ch05:1531674..1536511
Solyc05g053360.2	6	1	6	187	Unknown Protein	SL2.50ch05:63476204..63479320
Solyc05g053950.2	6	1	6	311	Plasmid partition ParA protein; IPR010775 Protein of unknown function DUF1365	SL2.50ch05:63965211..63969183
Solyc05g054800.1	6	1	6	346	Cell cycle control protein; IPR005045 Protein of unknown function DUF284, transmembrane eukaryotic	SL2.50ch05:64625496..64626548
Solyc06g065800.2	6	1	6	225	Mitochondrial glycoprotein family protein; IPR003428 Mitochondrial glycoprotein	SL2.50ch06:41237129..41240630
Solyc06g084610.2	6	1	6	244	Homology to unknown gene	SL2.50ch06:49671745..49674444
Solyc07g042190.2	6	1	6	233	Os10g0422600 protein (Fragment); IPR007650 Protein of unknown function DUF581	SL2.50ch07:55217653..55218981
Solyc07g045450.1	6	1	6	198	Unknown Protein	SL2.50ch07:58550119..58551129
Solyc08g007210.2	6	1	6	355	Hydroxycinnamoyl CoA shikimate/quinate hydroxycinnamoyltransferase-like protein; IPR003480 Transferase	SL2.50ch08:1775628..1777610
Solyc09g005230.2	6	1	6	427	DUF647 domain-containing protein; IPR006968 Protein of unknown function DUF647	SL2.50ch09:175107..180103
Solyc09g009200.1	6	1	6	214	Growth-regulating factor 10; IPR014977 WRC	SL2.50ch09:2558721..2562818
Solyc09g009710.2	6	1	6	377	General transcription factor 3C polypeptide 2; IPR011046 WD40 repeat-like	SL2.50ch09:3110834..3122561
Solyc09g018850.2	6	1	6	267	A/G-specific adenine glycosylase family protein; IPR005760 A/G-specific adenine glycosylase MutY, bacterial form	SL2.50ch09:17632059..17636347
Solyc09g090930.2	6	1	6	384	TPR domain protein; IPR011990 Tetratricopeptide-like helical	SL2.50ch09:70330002..70334314
Solyc09g097890.2	6	1	6	372	Membrane protein; IPR006593 Cytochrome b561/ferric reductase transmembrane	SL2.50ch09:71887728..71889958
Solyc10g009160.2	6	1	6	285	Bromodomain protein; IPR001487 Bromodomain	SL2.50ch10:3158151..3161699
Solyc10g037980.1	6	1	6	132	Thioredoxin domain-containing protein 17; IPR010357 Protein of unknown function DUF953, thioredoxin-like	SL2.50ch10:18389402..18394654
Solyc10g081000.1	6	1	6	148	Unknown Protein	SL2.50ch10:62187196..62187648
Solyc10g081710.1	6	1	6	369	RING finger protein 43; IPR018957 Zinc finger, C3HC4 RING-type	SL2.50ch10:62725842..62729474
Solyc10g083210.1	6	1	6	285	Auxin response factor 1; IPR003340 Transcriptional factor B3	SL2.50ch10:63076400..63080922
Solyc11g010430.1	6	1	6	205	Ovarian cancer-associated gene 2 protein homolog; IPR005645 Protein of unknown function DUF341	SL2.50ch11:3488961..3494503
Solyc12g015970.1	6	1	6	168	GPI-anchored protein	SL2.50ch12:6001916..6003943
Solyc10g054860.1	20	22	0.909091	806	Chromosome 13 contig 1 DNA sequence; IPR018849 Nucleolar 27S pre-rRNA processing, Urb2/Npa2	SL2.50ch10:56015622..56026590
Solyc02g093880.2	16	15	1.06667	701	DNA-binding bromodomain-containing protein; IPR001487 Bromodomain	SL2.50ch02:54573480..54577939
Solyc08g005270.2	16	15	1.06667	589	Poly polymerase catalytic domain containing protein expressed; IPR012317 Poly(ADP-ribose) polymerase, catalytic region	SL2.50ch08:192513..198421
Solyc12g063050.1	21	24	0.875	1169	RNA polymerase II C-terminal domain phosphatase-like 3; IPR011947 FCP1-like phosphatase, phosphatase domain	SL2.50ch12:36339924..36345236
Solyc03g005130.1	14	12	1.16667	769	Receptor-like protein kinase; IPR002290 Serine/threonine protein kinase	SL2.50ch03:84382..86742
Solyc06g053320.2	14	12	1.16667	866	Polyadenylate-binding protein; IPR012921 Spen paralogue and orthologue C-terminal	SL2.50ch06:36062662..36073208
Solyc08g029090.2	14	12	1.16667	540	B3 domain-containing protein At3g18960; IPR003340 Transcriptional factor B3	SL2.50ch08:38233951..38236659
Solyc09g008520.2	14	12	1.16667	891	Chromodomain helicase DNA binding protein 3 (Fragment); IPR019787 Zinc finger, PHD-finger	SL2.50ch09:2003633..2012302
Solyc10g062180.1	14	12	1.16667	723	Polyadenylate-binding protein; IPR000504 RNA recognition motif, RNP-1	SL2.50ch10:25202357..25206448
Solyc01g090850.2	10	6	1.66667	474	Unknown Protein; IPR003604 Zinc finger, U1-type	SL2.50ch01:84557564..84566492
Solyc02g014090.2	10	6	1.66667	347	LysM domain containing protein expressed; IPR002482 Peptidoglycan-binding Lysin subgroup	SL2.50ch02:15081699..15084685
Solyc02g078860.2	10	6	1.66667	431	3%26apos(2%26apos) 5%26apos-bisphosphate nucleotidase; IPR006239 3(2),5 -bisphosphate nucleotidase HAL2	SL2.50ch02:43498676..43502018
Solyc04g081030.2	10	6	1.66667	514	Protein LTV1 homolog; IPR007307 Low temperature viability protein	SL2.50ch04:65091973..65097284
Solyc05g008930.2	10	6	1.66667	650	Receptor-like kinase; IPR002290 Serine/threonine protein kinase	SL2.50ch05:3141969..3148662
Solyc06g073050.2	10	6	1.66667	574	NAC domain protein IPR003441; IPR003441 No apical meristem (NAM) protein	SL2.50ch06:45006082..45009977
Solyc06g073390.2	10	6	1.66667	340	Farnesyltransferase/type I geranylgeranyltransferase alpha subunit; IPR008940 Protein prenyltransferase	SL2.50ch06:45226610..45231999
Solyc08g008380.2	10	6	1.66667	658	Auxin response factor 9; IPR010525 Auxin response factor	SL2.50ch08:2808202..2812983
Solyc08g067920.2	10	6	1.66667	1643	Nucleic acid binding protein; IPR019542 Enhancer of polycomb-like	SL2.50ch08:56971912..56980589
Solyc09g057920.2	10	6	1.66667	496	N-alpha-acetyltransferase 25, NatB auxiliary subunit; IPR019183 N-acetyltransferase B complex, non-catalytic subunit	SL2.50ch09:52254432..52268375
Solyc09g065340.2	10	6	1.66667	1330	PHD finger family protein; IPR019787 Zinc finger, PHD-finger	SL2.50ch09:63413176..63423826
Solyc09g083210.2	10	6	1.66667	612	Receptor-like protein kinase; IPR002290 Serine/threonine protein kinase	SL2.50ch09:68877546..68881816
Solyc09g092100.2	10	6	1.66667	492	Predicted CDS Pa_5_8110 (Fragment); IPR003594 ATP-binding region, ATPase-like	SL2.50ch09:71241406..71260732
Solyc10g007000.2	10	6	1.66667	586	Ubiquitin-conjugating enzyme 23; IPR000608 Ubiquitin-conjugating enzyme, E2	SL2.50ch10:1404113..1409238
Solyc11g044240.1	10	6	1.66667	218	Protease	SL2.50ch11:33244075..33244794
Solyc11g045350.1	10	6	1.66667	937	Nodule inception protein (Fragment); IPR003035 Plant regulator RWP-RK	SL2.50ch11:30751583..30757596
Solyc01g058450.2	18	19	0.947368	715	RNA binding protein; IPR015903 Ribonucleoprotein, BRUNO-like	SL2.50ch01:66483356..66501562
Solyc01g096070.2	12	9	1.33333	686	Auxin response factor 9; IPR010525 Auxin response factor	SL2.50ch01:87180948..87185212
Solyc02g021100.2	12	9	1.33333	468	Methyl-CpG binding domain protein 4; IPR003265 HhH-GPD domain	SL2.50ch02:21568454..21570751
Solyc03g080010.2	12	9	1.33333	682	MutS2 protein; IPR005747 DNA mismatch repair protein MutS, type 2	SL2.50ch03:51896955..51911232
Solyc05g018750.2	12	9	1.33333	741	Hydroxyproline-rich glycoprotein family protein-like; IPR009719 Protein of unknown function DUF1296	SL2.50ch05:23528108..23541786
Solyc06g063050.2	12	9	1.33333	568	COP1-interacting protein 7 (CIP7)-like	SL2.50ch06:39804736..39808894
Solyc06g066330.2	12	9	1.33333	568	Poly polymerase catalytic domain containing protein expressed; IPR004170 WWE domain	SL2.50ch06:41614736..41619175
Solyc06g082390.2	12	9	1.33333	355	cDNA clone J065191E12 full insert sequence	SL2.50ch06:48218767..48223236
Solyc07g005950.2	12	9	1.33333	895	Pentatricopeptide repeat-containing protein; IPR002885 Pentatricopeptide repeat	SL2.50ch07:786504..789904
Solyc08g066490.2	12	9	1.33333	917	Receptor like kinase, RLK	SL2.50ch08:55174011..55178505
Solyc08g069010.2	12	9	1.33333	598	Pentatricopeptide repeat-containing protein; IPR002885 Pentatricopeptide repeat	SL2.50ch08:58091099..58104720
Solyc08g077890.2	12	9	1.33333	303	ATP-dependent Clp protease proteolytic subunit; IPR001907 Peptidase S14, ClpP	SL2.50ch08:61794412..61801215
Solyc12g049330.1	12	9	1.33333	356	Zinc finger family protein	SL2.50ch12:37059354..37064068
Solyc04g057990.2	19	21	0.904762	1351	mRNA 3%26apos-end-processing protein YTH1; IPR000571 Zinc finger, CCCH-type	SL2.50ch04:55100926..55115108
Solyc12g049230.1	15	14	1.07143	772	Hydroxyproline-rich glycoprotein-like; IPR009719 Protein of unknown function DUF1296	SL2.50ch12:37234585..37246029
Solyc05g056220.2	21	25	0.84	1081	Methyltransferase like 3; IPR007757 MT-A70	SL2.50ch05:65577084..65584119
Solyc03g114060.2	27	37	0.72973	1552	Os02g0742100 protein (Fragment); IPR001025 Bromo adjacent region	SL2.50ch03:64101593..64108408
Solyc11g012770.1	16	16	1	1642	Sister chromatid cohesion protein PDS5 homolog B; IPR016024 Armadillo-type fold	SL2.50ch11:5526597..5549066
Solyc01g065840.2	9	5	1.8	554	F-box/LRR-repeat protein At3g03360; IPR001810 Cyclin-like F-box	SL2.50ch01:72432399..72435900
Solyc01g088600.2	9	5	1.8	458	PDE320	SL2.50ch01:83365661..83371406
Solyc02g071240.2	9	5	1.8	461	Genomic DNA chromosome 5 P1 clone MPL12	SL2.50ch02:40716253..40721788
Solyc02g071260.2	9	5	1.8	1044	Phytochrome E	SL2.50ch02:40745598..40751078
Solyc03g007120.2	9	5	1.8	546	Leaf senescence protein-like; IPR004253 Protein of unknown function DUF231, plant	SL2.50ch03:1713303..1718753
Solyc03g044630.1	9	5	1.8	236	Conserved domain protein; IPR005500 Protein of unknown function DUF309	SL2.50ch03:10249065..10250489
Solyc03g078300.1	9	5	1.8	819	Cc-nbs-lrr, resistance protein	SL2.50ch03:50341264..50345289
Solyc03g083240.2	9	5	1.8	775	Transcription factor jumonji domain-containing protein; IPR013129 Transcription factor jumonji	SL2.50ch03:53089550..53098134
Solyc03g115060.2	9	5	1.8	297	Unknown Protein	SL2.50ch03:64891175..64893013
Solyc04g008550.2	9	5	1.8	668	Zinc finger CCCH domain-containing protein 17; IPR000571 Zinc finger, CCCH-type	SL2.50ch04:2166940..2170876
Solyc05g005850.2	9	5	1.8	271	Nodulin-like protein	SL2.50ch05:661764..665175
Solyc05g017860.2	9	5	1.8	720	Protein VAC14 homolog; IPR011989 Armadillo-like helical	SL2.50ch05:18730429..18754023
Solyc05g055110.2	9	5	1.8	539	Unknown Protein	SL2.50ch05:64909328..64915716
Solyc06g009790.2	9	5	1.8	451	Glycoside hydrolase family 28 protein/polygalacturonase family protein; IPR012334 Pectin lyase fold	SL2.50ch06:3809535..3814061
Solyc06g064910.2	9	5	1.8	1049	T-complex protein 11; IPR008862 T-complex 11	SL2.50ch06:40466970..40479176
Solyc07g065760.1	9	5	1.8	445	Coiled-coil domain-containing protein 22; IPR008530 Protein of unknown function DUF812	SL2.50ch07:67406803..67409296
Solyc09g055870.2	9	5	1.8	295	Unknown Protein	SL2.50ch09:45912262..45913957
Solyc09g075080.2	9	5	1.8	318	Phytochrome A-associated F-box protein; IPR001810 Cyclin-like F-box	SL2.50ch09:66892871..66895825
Solyc10g009490.1	9	5	1.8	1281	Os12g0114200 protein (Fragment)	SL2.50ch10:3624898..3635076
Solyc10g044910.1	9	5	1.8	334	Etoposide-induced protein 2.4 homolog; IPR009890 Etoposide-induced 2.4	SL2.50ch10:28909341..28921571
Solyc11g008350.1	9	5	1.8	1011	Kinesin-like protein; IPR001752 Kinesin, motor region	SL2.50ch11:2551602..2567405
Solyc11g013370.1	9	5	1.8	843	E3 ubiquitin-protein ligase bre1; IPR018957 Zinc finger, C3HC4 RING-type	SL2.50ch11:6351744..6371862
Solyc12g008510.1	9	5	1.8	461	Hexokinase; IPR001312 Hexokinase	SL2.50ch12:1919482..1924150
Solyc12g017840.1	9	5	1.8	434	Protein kinase family protein; IPR006016 UspA	SL2.50ch12:7545973..7550927
Solyc12g021340.1	9	5	1.8	230	Rhodanese-like family protein-like protein (Fragment); IPR001763 Rhodanese-like	SL2.50ch12:15682901..15690387
Solyc05g009540.2	13	11	1.18182	961	Protein kinase-like protein; IPR002290 Serine/threonine protein kinase	SL2.50ch05:3747313..3754027
Solyc08g067210.2	13	11	1.18182	888	Ribonuclease 3-like protein 2; IPR000999 Ribonuclease III	SL2.50ch08:56225661..56253961
Solyc08g081760.1	13	11	1.18182	671	Os11g0223400 protein (Fragment)	SL2.50ch08:64725120..64727165
Solyc11g069170.1	17	18	0.944444	668	Transmembrane protein 209; IPR019176 Cytochrome B561-related, N-terminal	SL2.50ch11:53795404..53800453
Solyc01g096920.2	11	8	1.375	678	Polyadenylation factor I complex subunit Yth1 (CPSF subunit) (ISS); IPR019496 Nuclear fragile X mental retardation-interacting protein 1, conserved region	SL2.50ch01:87920877..87928534
Solyc01g099300.2	11	8	1.375	702	MORC family CW-type zinc finger 3; IPR003594 ATP-binding region, ATPase-like	SL2.50ch01:89576754..89598665
Solyc01g103570.2	11	8	1.375	572	DNA-binding bromodomain-containing protein-like; IPR001487 Bromodomain	SL2.50ch01:92141294..92149728
Solyc02g022920.1	11	8	1.375	391	Ethylene-responsive nuclear protein	SL2.50ch02:24420632..24421873
Solyc04g008720.2	11	8	1.375	796	WD-repeat protein; IPR020472 G-protein beta WD-40 repeat, region	SL2.50ch04:2384699..2393112
Solyc05g014200.2	11	8	1.375	1733	Myosin-like protein	SL2.50ch05:7965137..7975357
Solyc09g092510.2	11	8	1.375	742	Unknown Protein	SL2.50ch09:71573122..71577083
Solyc02g014180.1	18	20	0.9	1059	Genomic DNA chromosome 5 P1 clone MYJ24	SL2.50ch02:15377826..15382619
Solyc03g123980.2	18	20	0.9	980	Pumilio-like protein; IPR011989 Armadillo-like helical	SL2.50ch03:70667761..70675897
Solyc05g005620.2	18	20	0.9	956	RNA-binding protein 25; IPR002483 Splicing factor PWI	SL2.50ch05:433869..439585
Solyc02g071040.2	14	13	1.07692	981	Glycogen synthase; IPR011835 Glycogen/starch synthases, ADP-glucose type	SL2.50ch02:40527222..40537166
Solyc05g011830.2	14	13	1.07692	545	Unknown Protein	SL2.50ch05:5061298..5063494
Solyc06g016750.2	14	13	1.07692	433	Transcription factor (Fragment); IPR003958 Transcription factor CBF/NF-Y/archaeal histone	SL2.50ch06:13108043..13121974
Solyc02g014310.2	21	26	0.807692	629	Polyadenylate-binding protein; IPR012677 Nucleotide-binding, alpha-beta plait	SL2.50ch02:15735648..15740449
Solyc01g021640.2	8	4	2	465	DDB1- and CUL4-associated factor 4; IPR011046 WD40 repeat-like	SL2.50ch01:32489212..32515692
Solyc02g032850.2	8	4	2	574	Phytoalexin deficient 4 (Fragment); IPR002921 Lipase, class 3	SL2.50ch02:29420332..29430507
Solyc02g064950.2	8	4	2	235	CBS domain-containing protein-like; IPR000644 Cystathionine beta-synthase, core	SL2.50ch02:36051667..36058046
Solyc02g081920.2	8	4	2	504	Plastid ribulose-1 5 bisphosphate carboxylase/oxygenase large subunit N-methyltransferase-related protein (Fragment); IPR001214 SET	SL2.50ch02:45684274..45692033
Solyc02g082570.1	8	4	2	369	Unknown Protein	SL2.50ch02:46236747..46237862
Solyc04g045630.2	8	4	2	429	CTD phosphatase-like protein; IPR011948 Dullard-like phosphatase domain	SL2.50ch04:34495551..34501441
Solyc04g051780.2	8	4	2	357	Programmed cell death protein 2; IPR007320 Programmed cell death protein 2, C-terminal	SL2.50ch04:51073333..51078097
Solyc04g063210.2	8	4	2	276	Caffeoyl-CoA O-methyltransferase; IPR002935 O-methyltransferase, family 3	SL2.50ch04:55349949..55351968
Solyc04g079590.2	8	4	2	556	B3 domain-containing protein Os03g0619600; IPR003340 Transcriptional factor B3	SL2.50ch04:64004110..64010106
Solyc07g042010.2	8	4	2	644	ATP-dependent DNA helicase; IPR004589 DNA helicase, ATP-dependent, RecQ type	SL2.50ch07:54852447..54867740
Solyc07g047820.1	8	4	2	550	Pentatricopeptide repeat-containing protein; IPR002885 Pentatricopeptide repeat	SL2.50ch07:59025351..59028092
Solyc08g076810.2	8	4	2	452	GPI-anchored wall transfer protein 1; IPR009447 GWT1	SL2.50ch08:60710899..60723537
Solyc08g079500.2	8	4	2	300	AT2G45380 protein (Fragment)	SL2.50ch08:63004924..63007492
Solyc09g064860.2	8	4	2	605	CUE domain containing protein expressed; IPR003892 Ubiquitin system component Cue	SL2.50ch09:62344562..62351814
Solyc09g097870.2	8	4	2	420	Transcription factor; IPR011598 Helix-loop-helix DNA-binding	SL2.50ch09:71862049..71864380
Solyc10g006540.2	8	4	2	903	Formin 3; IPR015425 Actin-binding FH2	SL2.50ch10:1102758..1109122
Solyc10g085060.1	8	4	2	815	Defective in exine formation; IPR013517 FG-GAP	SL2.50ch10:64369171..64377999
Solyc11g011540.1	8	4	2	337	F-box family protein; IPR001810 Cyclin-like F-box	SL2.50ch11:4594602..4595977
Solyc11g067070.1	8	4	2	677	Serine/threonine protein kinase; IPR002290 Serine/threonine protein kinase	SL2.50ch11:52812410..52816107
Solyc11g069340.1	8	4	2	875	23S rRNA (Uracil-5-)-methyltransferase; IPR000571 Zinc finger, CCCH-type	SL2.50ch11:53940738..53951906
Solyc01g096110.2	23	30	0.766667	1600	WD repeat protein; IPR017986 WD40 repeat, region	SL2.50ch01:87206677..87226748
Solyc05g053410.2	15	15	1	951	Phytochrome B2	SL2.50ch05:63501873..63507061
Solyc06g082910.2	15	15	1	925	Formin 3; IPR015425 Actin-binding FH2	SL2.50ch06:48542531..48546385
Solyc06g084530.2	15	15	1	1234	Katanin p60 ATPase-containing subunit A-like 1; IPR003959 ATPase, AAA-type, core	SL2.50ch06:49613153..49631388
Solyc07g040940.2	15	15	1	715	Receptor-like protein kinase; IPR002290 Serine/threonine protein kinase	SL2.50ch07:51194049..51199705
Solyc09g098230.2	15	15	1	618	ATP-dependent DNA helicase 2 subunit KU70; IPR006165 DNA helicase, ATP-dependent, Ku70 subunit	SL2.50ch09:72077172..72091620
Solyc10g078910.1	15	15	1	657	Os06g0207500 protein (Fragment); IPR004253 Protein of unknown function DUF231, plant	SL2.50ch10:60561209..60564817
Solyc01g104790.2	12	10	1.2	465	Unknown Protein	SL2.50ch01:93156281..93159020
Solyc01g107410.2	12	10	1.2	732	PHD-finger family homeodomain protein (Fragment); IPR019787 Zinc finger, PHD-finger	SL2.50ch01:94981874..94989295
Solyc03g044160.1	12	10	1.2	751	Pto-like, Serine/threonine kinase protein, resistance protein	SL2.50ch03:8283415..8285868
Solyc04g010220.2	12	10	1.2	700	Unknown Protein	SL2.50ch04:3536536..3549046
Solyc04g080790.2	12	10	1.2	656	BEL1-like homeodomain protein 3; IPR006563 POX	SL2.50ch04:64871066..64874431
Solyc05g008440.1	12	10	1.2	315	Unknown Protein	SL2.50ch05:2797431..2798420
Solyc06g036720.2	12	10	1.2	705	HLA-B associated transcript 3 (Fragment); IPR019956 Ubiquitin subgroup	SL2.50ch06:27265542..27282417
Solyc06g074450.1	12	10	1.2	529	FRIGIDA; IPR012474 Frigida-like	SL2.50ch06:46073712..46075430
Solyc07g032480.2	12	10	1.2	412	Cyclin family protein; IPR015429 Transcription regulator cyclin	SL2.50ch07:39484582..39489004
Solyc08g041780.2	12	10	1.2	609	Neurochondrin family protein; IPR008709 Neurochondrin	SL2.50ch08:25823155..25838855
Solyc09g030450.2	12	10	1.2	614	Receptor like kinase, RLK	SL2.50ch09:31389365..31392433
Solyc01g102970.2	16	17	0.941176	841	RNA-binding protein; IPR012677 Nucleotide-binding, alpha-beta plait	SL2.50ch01:91612591..91625930
Solyc10g079850.1	16	17	0.941176	1046	Genomic DNA chromosome 3 P1 clone MPN9	SL2.50ch10:61324993..61329232
Solyc01g058260.2	10	7	1.42857	464	Poly(A) polymerase; IPR007012 Poly(A) polymerase, central region	SL2.50ch01:65869702..65874380
Solyc01g106540.2	10	7	1.42857	501	Unknown Protein	SL2.50ch01:94379639..94383177
Solyc01g109510.2	10	7	1.42857	902	Subunit of the SWI/SNF chromatin remodeling complex; IPR007526 SWIRM	SL2.50ch01:96438266..96448142
Solyc02g071800.2	10	7	1.42857	850	Receptor like kinase, RLK	SL2.50ch02:41149929..41157027
Solyc02g086520.2	10	7	1.42857	537	Os05g0169400 protein (Fragment); IPR010820 Protein of unknown function DUF1421	SL2.50ch02:49190244..49195237
Solyc03g078640.1	10	7	1.42857	474	Unknown Protein	SL2.50ch03:51259360..51260814
Solyc04g049950.1	10	7	1.42857	448	PWWP domain protein-like	SL2.50ch04:44888940..44890301
Solyc05g007030.2	10	7	1.42857	828	AT3g17900/MEB5_12	SL2.50ch05:1617323..1626373
Solyc06g008150.2	10	7	1.42857	649	Ulp1 peptidase-like; IPR015410 Region of unknown function DUF1985	SL2.50ch06:2038452..2041976
Solyc07g007830.2	10	7	1.42857	407	BSD domain containing protein; IPR005607 BSD	SL2.50ch07:2495331..2500572
Solyc08g077690.2	10	7	1.42857	736	Chromodomain helicase DNA binding protein 5; IPR000330 SNF2-related	SL2.50ch08:61598406..61602051
Solyc08g082040.2	10	7	1.42857	902	Extra-large G-protein-like	SL2.50ch08:64955368..64960730
Solyc09g059600.2	10	7	1.42857	606	GPI transamidase component PIG-S-like; IPR019540 Phosphatidylinositol-glycan biosynthesis class S protein	SL2.50ch09:54897826..54908634
Solyc10g046930.1	10	7	1.42857	748	Ribosomal RNA large subunit methyltransferase J family protein; IPR015507 Ribosomal RNA methyltransferase J	SL2.50ch10:38120495..38126209
Solyc11g066500.1	10	7	1.42857	782	Neuralized; IPR001841 Zinc finger, RING-type	SL2.50ch11:52258437..52263957
Solyc07g008880.2	2	45	0.0444444	2374	Pre-mRNA-processing-splicing factor 8; IPR012592 PROCN	SL2.50ch07:3845794..3858565
Solyc02g078210.2	17	19	0.894737	907	Ubiquitin-conjugating enzyme 22; IPR000608 Ubiquitin-conjugating enzyme, E2	SL2.50ch02:42969589..42975368
Solyc01g007140.2	7	3	2.33333	555	Pre-rRNA-processing protein ipi1; IPR016024 Armadillo-type fold	SL2.50ch01:1684084..1703242
Solyc01g008170.2	7	3	2.33333	694	Zinc finger CCCH domain-containing protein 17; IPR000571 Zinc finger, CCCH-type	SL2.50ch01:2308753..2312911
Solyc01g088090.2	7	3	2.33333	510	Hydrolase alpha/beta fold family protein; IPR000073 Alpha/beta hydrolase fold-1	SL2.50ch01:82927775..82931116
Solyc01g095590.2	7	3	2.33333	955	Extra-large G-protein-like	SL2.50ch01:86808450..86813782
Solyc01g099340.2	7	3	2.33333	406	Zinc finger protein; IPR007087 Zinc finger, C2H2-type	SL2.50ch01:89623348..89627535
Solyc02g064990.2	7	3	2.33333	304	Remorin; IPR005516 Remorin, C-terminal region	SL2.50ch02:36118886..36121206
Solyc02g077690.2	7	3	2.33333	293	Unknown Protein	SL2.50ch02:42579961..42584980
Solyc02g079830.1	7	3	2.33333	339	Pentatricopeptide repeat-containing protein; IPR002885 Pentatricopeptide repeat	SL2.50ch02:44245079..44246281
Solyc02g082290.2	7	3	2.33333	537	MORC family CW-type zinc finger 3; IPR003594 ATP-binding region, ATPase-like	SL2.50ch02:45999045..46009479
Solyc02g090070.2	7	3	2.33333	645	Phototropic-responsive NPH3 family protein; IPR004249 NPH3	SL2.50ch02:51714109..51716921
Solyc03g006980.2	7	3	2.33333	428	Alpha-L-fucosidase 1; IPR000933 Glycoside hydrolase, family 29	SL2.50ch03:1541306..1544689
Solyc03g007230.2	7	3	2.33333	336	Protein phosphatase 2C; IPR015655 Protein phosphatase 2C	SL2.50ch03:1792295..1794884
Solyc03g044190.2	7	3	2.33333	368	FAD-dependent oxidoreductase; IPR006076 FAD dependent oxidoreductase	SL2.50ch03:8446840..8450538
Solyc03g063320.2	7	3	2.33333	384	Zinc transporter like 1; IPR002524 Cation efflux protein	SL2.50ch03:34233060..34256821
Solyc03g095240.2	7	3	2.33333	447	SET and MYND domain containing 3; IPR001214 SET	SL2.50ch03:56215345..56229053
Solyc03g097280.2	7	3	2.33333	809	Pre-mRNA-splicing factor CWC22 homolog; IPR016024 Armadillo-type fold	SL2.50ch03:59593952..59611870
Solyc03g113130.2	7	3	2.33333	224	Cupin RmlC-type; IPR012864 Protein of unknown function DUF1637	SL2.50ch03:63398704..63402079
Solyc03g119310.2	7	3	2.33333	154	Unknown Protein	SL2.50ch03:67958942..67960609
Solyc04g005800.2	7	3	2.33333	289	Homeobox-leucine zipper protein; IPR001356 Homeobox	SL2.50ch04:514768..516954
Solyc04g080420.2	7	3	2.33333	270	Myrosinase binding protein; IPR001229 Mannose-binding lectin	SL2.50ch04:64593213..64595412
Solyc04g080930.2	7	3	2.33333	385	Peroxisome biogenesis factor 10; IPR006845 Pex, N-terminal	SL2.50ch04:64977079..64982174
Solyc05g009940.2	7	3	2.33333	571	S-layer domain protein; IPR001119 S-layer homology region	SL2.50ch05:4157776..4163933
Solyc05g024430.2	7	3	2.33333	116	Unknown Protein	SL2.50ch05:31716103..31717615
Solyc05g025900.2	7	3	2.33333	250	MTD1	SL2.50ch05:37515695..37518190
Solyc05g047450.1	7	3	2.33333	334	Methyl binding domain protein; IPR001739 Methyl-CpG DNA binding	SL2.50ch05:58894806..58901375
Solyc05g051890.1	7	3	2.33333	251	Harpin-induced protein-related-like	SL2.50ch05:62294011..62294799
Solyc06g018050.2	7	3	2.33333	454	Calcium-binding mitochondrial carrier protein; IPR011992 EF-Hand type	SL2.50ch06:16400531..16408695
Solyc06g059750.2	7	3	2.33333	799	Transcriptional corepressor SEUSS	SL2.50ch06:37625358..37637006
Solyc06g065650.2	7	3	2.33333	425	Protein TIFY 8; IPR010399 Tify	SL2.50ch06:41054379..41061116
Solyc06g073120.2	7	3	2.33333	253	Testis intracellular mediator protein; IPR009292 Protein of unknown function DUF947	SL2.50ch06:45050880..45051889
Solyc06g084400.2	7	3	2.33333	162	Methyl binding domain protein; IPR001739 Methyl-CpG DNA binding	SL2.50ch06:49530654..49531484
Solyc07g053860.2	7	3	2.33333	350	Unconventional prefoldin RPB5 interactor; IPR004127 Prefoldin alpha-like	SL2.50ch07:62269188..62277726
Solyc07g054100.1	7	3	2.33333	270	Pentatricopeptide repeat-containing protein; IPR002885 Pentatricopeptide repeat	SL2.50ch07:62500151..62501122
Solyc07g062760.1	7	3	2.33333	486	26S protease regulatory subunit 4 homolog; IPR003959 ATPase, AAA-type, core	SL2.50ch07:65449764..65454221
Solyc07g063100.2	7	3	2.33333	626	Proton pump interactor 1	SL2.50ch07:65670631..65674479
Solyc08g042080.2	7	3	2.33333	336	Unknown Protein	SL2.50ch08:23920070..23928886
Solyc08g075100.2	7	3	2.33333	351	Alpha/beta superfamily hydrolase; IPR010765 Protein of unknown function DUF1350	SL2.50ch08:59256085..59261929
Solyc09g007100.2	7	3	2.33333	746	BZIP transcription factor; IPR006867 Protein of unknown function DUF632	SL2.50ch09:743380..748421
Solyc09g083380.2	7	3	2.33333	183	Histone H1; IPR005818 Histone H1/H5	SL2.50ch09:69026499..69027575
Solyc09g098390.2	7	3	2.33333	349	U1 small nuclear ribonucleoprotein protein; IPR012677 Nucleotide-binding, alpha-beta plait	SL2.50ch09:72218511..72223539
Solyc10g005740.1	7	3	2.33333	273	SEC14 cytosolic factor family protein; IPR001251 Cellular retinaldehyde-binding/triple function, C-terminal	SL2.50ch10:594548..599358
Solyc11g027840.1	7	3	2.33333	53	Carboxymethylenebutenolidase homolog; IPR002925 Dienelactone hydrolase	SL2.50ch11:19028489..19030467
Solyc01g059860.2	13	12	1.08333	750	Kinase family protein; IPR002290 Serine/threonine protein kinase	SL2.50ch01:68824729..68832991
Solyc01g067790.2	13	12	1.08333	680	Mediator of DNA damage checkpoint protein 1; IPR001357 BRCT	SL2.50ch01:76770187..76776008
Solyc01g103990.2	13	12	1.08333	1166	T-complex protein 11; IPR008862 T-complex 11	SL2.50ch01:92459064..92466206
Solyc02g072540.2	13	12	1.08333	457	CBL-interacting protein kinase 16; IPR002290 Serine/threonine protein kinase	SL2.50ch02:41729823..41731820
Solyc03g005450.2	13	12	1.08333	727	Cellulose synthase; IPR005150 Cellulose synthase	SL2.50ch03:338588..346614
Solyc03g117420.2	13	12	1.08333	575	Leucine-rich repeat family protein; IPR006553 Leucine-rich repeat, cysteine-containing subtype	SL2.50ch03:66554722..66569270
Solyc04g081280.2	13	12	1.08333	1102	5%26apos-3%26apos exoribonuclease 2; IPR017151 5'-3' exoribonuclease 2	SL2.50ch04:65308876..65320853
Solyc06g073600.2	13	12	1.08333	555	Ubiquitin-associated /TS-N domain-containing protein; IPR015940 Ubiquitin-associated/translation elongation factor EF1B, N-terminal, eukaryote	SL2.50ch06:45404555..45406863
Solyc10g037900.1	13	12	1.08333	299	Unknown Protein	SL2.50ch10:17940963..17943843
Solyc10g086540.1	13	12	1.08333	694	Cell division protease ftsH homolog; IPR005936 Peptidase M41, FtsH	SL2.50ch10:65326872..65330731
Solyc04g049120.2	20	25	0.8	1566	Nuclear receptor corepressor 2; IPR014778 Myb, DNA-binding	SL2.50ch04:39700904..39710471
Solyc01g090780.2	35	57	0.614035	2272	Ccr4-Not transcription complex subunit; IPR007196 CCR4-Not complex component, Not1	SL2.50ch01:84433268..84458540
Solyc02g014170.2	14	14	1	599	Baculoviral IAP repeat-containing 2; IPR018957 Zinc finger, C3HC4 RING-type	SL2.50ch02:15366071..15371225
Solyc04g079390.2	14	14	1	939	Gamma-tubulin complex component 5-like; IPR007259 Spc97/Spc98	SL2.50ch04:63901532..63909816
Solyc09g055760.2	14	14	1	442	T-snare	SL2.50ch09:44416584..44428928
Solyc01g010060.2	4	0	4	123	Unknown Protein	SL2.50ch01:4687186..4687887
Solyc01g017600.2	4	0	4	299	Plant viral-response family protein; IPR006904 Protein of unknown function DUF716	SL2.50ch01:24335323..24337341
Solyc01g056830.2	4	0	4	65	Syntaxin (Fragment)	SL2.50ch01:56767571..56770283
Solyc01g058170.2	4	0	4	249	Agenet domain-containing protein; IPR008395 Agenet	SL2.50ch01:65493738..65495501
Solyc01g079680.2	4	0	4	543	Ran GTPase activating protein (Fragment); IPR003590 Leucine-rich repeat, ribonuclease inhibitor subtype	SL2.50ch01:78795201..78798172
Solyc01g106870.2	4	0	4	115	Receptor kinase 3; IPR000719 Protein kinase, core	SL2.50ch01:94589977..94593111
Solyc01g112040.2	4	0	4	54	Unknown Protein	SL2.50ch01:98163729..98164540
Solyc02g081600.2	4	0	4	345	Zinc transporter protein; IPR004698 Zinc/iron permease, fungal and plant	SL2.50ch02:45492312..45494698
Solyc03g006630.2	4	0	4	271	D-erythro-sphingosine kinase; IPR001206 Diacylglycerol kinase, catalytic region	SL2.50ch03:1199686..1206083
Solyc03g031850.1	4	0	4	349	Unknown Protein	SL2.50ch03:4314659..4315741
Solyc03g032030.2	4	0	4	316	Mitochondrial phosphate carrier protein; IPR001993 Mitochondrial substrate carrier	SL2.50ch03:4535629..4541448
Solyc03g046580.1	4	0	4	134	Pollen Ole e 1 allergen and extensin; IPR006041 Pollen Ole e 1 allergen and extensin	SL2.50ch03:13188811..13190711
Solyc03g082400.2	4	0	4	375	Polyadenylate-binding protein; IPR000504 RNA recognition motif, RNP-1	SL2.50ch03:52346358..52352266
Solyc03g093210.2	4	0	4	282	Unknown Protein	SL2.50ch03:54400605..54406102
Solyc03g116830.2	4	0	4	437	Phox domain-containing protein; IPR001683 Phox-like	SL2.50ch03:66097511..66100430
Solyc03g121580.2	4	0	4	460	Histone-binding protein RBBP7; IPR017986 WD40 repeat, region	SL2.50ch03:69656180..69667376
Solyc03g123540.2	4	0	4	57	class II heat shock protein; IPR002068 Heat shock protein Hsp20	SL2.50ch03:70366718..70367347
Solyc03g123950.2	4	0	4	186	E3 ubiquitin-protein ligase MARCH2; IPR011016 Zinc finger, RING-CH-type	SL2.50ch03:70640897..70644898
Solyc04g007260.2	4	0	4	204	Thioesterase superfamily; IPR006683 Thioesterase superfamily	SL2.50ch04:976114..981994
Solyc04g025200.2	4	0	4	186	Os11g0180100 protein (Fragment)	SL2.50ch04:25273502..25285135
Solyc04g049940.2	4	0	4	75	Unknown Protein	SL2.50ch04:44887974..44889125
Solyc04g050560.2	4	0	4	74	Glutathione S-transferase; IPR010987 Glutathione S-transferase, C-terminal-like	SL2.50ch04:47584852..47592382
Solyc04g054760.2	4	0	4	142	Os10g0422600 protein (Fragment); IPR007650 Protein of unknown function DUF581	SL2.50ch04:53202343..53203538
Solyc04g080230.2	4	0	4	197	BAC19.4; IPR010608 Protein of unknown function DUF1195	SL2.50ch04:64475749..64478696
Solyc05g006710.2	4	0	4	36	Unknown Protein	SL2.50ch05:1370852..1373977
Solyc05g006850.2	4	0	4	131	Thioredoxin H; IPR015467 Thioredoxin, core	SL2.50ch05:1477194..1478448
Solyc05g009840.2	4	0	4	432	NAC domain transcription factor; IPR003441 No apical meristem (NAM) protein	SL2.50ch05:4058802..4063872
Solyc05g013390.1	4	0	4	82	Unknown Protein	SL2.50ch05:6468427..6468738
Solyc05g014190.2	4	0	4	206	CAAX amino terminal protease family protein; IPR003675 Abortive infection protein	SL2.50ch05:7962697..7964761
Solyc05g052460.2	4	0	4	277	Cation-independent mannose-6-phosphate receptor CI-MPR; IPR018939 Autophagy-related protein 27	SL2.50ch05:62670143..62682450
Solyc05g052560.1	4	0	4	56	Unknown Protein	SL2.50ch05:62780004..62780171
Solyc05g055240.2	4	0	4	188	Myb family transcription factor; IPR006447 Myb-like DNA-binding region, SHAQKYF class	SL2.50ch05:64968899..64972370
Solyc06g008900.2	4	0	4	466	Inhibitor of apoptosis protein (AGAP011326-PA); IPR001841 Zinc finger, RING-type	SL2.50ch06:2840267..2843968
Solyc06g009050.2	4	0	4	159	Universal stress protein; IPR006016 UspA	SL2.50ch06:2979605..2982262
Solyc06g082570.1	4	0	4	147	Unknown Protein; IPR011684 KIP1-like	SL2.50ch06:48343411..48344247
Solyc06g084050.2	4	0	4	125	Photosystem II reaction center W protein; IPR009806 Photosystem II protein PsbW, class 2	SL2.50ch06:49316674..49318051
Solyc07g054060.2	4	0	4	73	Unknown Protein	SL2.50ch07:62455516..62456807
Solyc07g064880.2	4	0	4	100	Small ubiquitin-related modifier; IPR000626 Ubiquitin	SL2.50ch07:66857141..66859609
Solyc07g066000.2	4	0	4	116	Amino acid permease; IPR013057 Amino acid transporter, transmembrane	SL2.50ch07:67550704..67554446
Solyc08g042120.1	4	0	4	56	Unknown Protein	SL2.50ch08:23799027..23799215
Solyc08g074780.2	4	0	4	355	Rho guanine nucleotide exchange factor 6; IPR001452 Src homology-3 domain	SL2.50ch08:58916992..58930206
Solyc09g007380.2	4	0	4	293	Hydrolase alpha/beta fold family protein; IPR000073 Alpha/beta hydrolase fold-1	SL2.50ch09:972929..976824
Solyc09g065200.2	4	0	4	217	Cyclin-dependent kinase; IPR012389 Negative regulatory factor PREG	SL2.50ch09:63177435..63180374
Solyc09g065920.2	4	0	4	376	Magnesium transporter MRS2-I; IPR002523 Mg2+ transporter protein, CorA-like	SL2.50ch09:64207278..64212036
Solyc09g074570.1	4	0	4	105	Glutaredoxin; IPR011905 Glutaredoxin-like, plant II	SL2.50ch09:66385499..66385819
Solyc09g075960.1	4	0	4	297	AT5G28150-like protein (Fragment); IPR008586 Protein of unknown function DUF868, plant	SL2.50ch09:67585652..67586563
Solyc10g005210.2	4	0	4	328	DNA-3-methyladenine glycosylase I; IPR005019 Methyladenine glycosylase	SL2.50ch10:168532..170795
Solyc10g078590.1	4	0	4	242	Unknown Protein	SL2.50ch10:60365185..60366653
Solyc10g080290.1	4	0	4	46	Unknown Protein	SL2.50ch10:61602660..61602847
Solyc10g084140.1	4	0	4	436	Ferrochelatase; IPR001015 Ferrochelatase	SL2.50ch10:63783725..63789895
Solyc10g086430.1	4	0	4	563	WD-40 repeat family protein; IPR020472 G-protein beta WD-40 repeat, region	SL2.50ch10:65253446..65256992
Solyc10g086470.1	4	0	4	187	Chromosome 05 contig 1 DNA sequence	SL2.50ch10:65275744..65279843
Solyc11g008530.1	4	0	4	512	Ribonuclease 3-like protein 3; IPR000999 Ribonuclease III	SL2.50ch11:2700331..2706663
Solyc11g064930.1	4	0	4	237	Unknown Protein	SL2.50ch11:50242476..50250991
Solyc11g066000.1	4	0	4	97	Unknown Protein	SL2.50ch11:51617198..51617785
Solyc11g066610.1	4	0	4	272	ATP synthase assembly protein Atp10 (Fragment); IPR007849 ATPase assembly factor ATP10, mitochondria	SL2.50ch11:52377040..52381655
Solyc11g072670.1	4	0	4	101	Unknown Protein	SL2.50ch11:55889252..55890015
Solyc12g056910.1	4	0	4	76	Os03g0385301 protein (Fragment)	SL2.50ch12:62975913..62978832
Solyc12g056980.1	4	0	4	287	Ethylene responsive transcription factor 2b; IPR001471 Pathogenesis-related transcriptional factor and ERF, DNA-binding	SL2.50ch12:63061337..63062350
Solyc12g088840.1	4	0	4	76	Os07g0619200 protein (Fragment); IPR018248 EF hand	SL2.50ch12:64057214..64057477
Solyc01g091510.2	11	9	1.22222	683	Ankyrin repeat and zinc finger domain containing protein 1; IPR002110 Ankyrin	SL2.50ch01:85134297..85141149
Solyc02g086130.2	11	9	1.22222	931	Unknown Protein	SL2.50ch02:48897136..48901846
Solyc03g063280.2	11	9	1.22222	424	ENT domain containing protein; IPR005491 ENT	SL2.50ch03:33951886..33958415
Solyc05g054360.2	11	9	1.22222	546	Pectinesterase; IPR000070 Pectinesterase, catalytic	SL2.50ch05:64279162..64283061
Solyc05g054570.2	11	9	1.22222	480	CRAL/TRIO domain containing protein expressed; IPR001251 Cellular retinaldehyde-binding/triple function, C-terminal	SL2.50ch05:64458920..64464746
Solyc06g009540.1	11	9	1.22222	880	Pto-like, Serine/threonine kinase protein, resistance protein	SL2.50ch06:3533330..3535993
Solyc06g035580.2	11	9	1.22222	556	Choline dehydrogenase; IPR012132 Glucose-methanol-choline oxidoreductase	SL2.50ch06:24597492..24603412
Solyc07g005480.2	11	9	1.22222	783	Formin 2B; IPR015425 Actin-binding FH2	SL2.50ch07:383451..394960
Solyc07g038160.2	11	9	1.22222	260	GATA transcription factor 20; IPR000679 Zinc finger, GATA-type	SL2.50ch07:45497420..45499235
Solyc11g008570.1	11	9	1.22222	632	Calcineurin-related phosphoesterase-like; IPR004843 Metallophosphoesterase	SL2.50ch11:2758333..2763542
Solyc11g020910.1	11	9	1.22222	576	Unknown Protein	SL2.50ch11:12908978..12916288
Solyc12g094710.1	11	9	1.22222	335	AT-hook motif nuclear localized protein 2; IPR005175 Protein of unknown function DUF296	SL2.50ch12:64849884..64853486
Solyc12g098570.1	11	9	1.22222	904	Receptor like kinase, RLK	SL2.50ch12:66036283..66039610
Solyc01g005100.2	6	2	3	376	Prolyl 3-hydroxylase 1; IPR006620 Prolyl 4-hydroxylase, alpha subunit	SL2.50ch01:91809..97289
Solyc01g006010.2	6	2	3	754	Branchpoint-bridging protein	SL2.50ch01:671174..678641
Solyc01g067800.2	6	2	3	373	E3 ubiquitin-protein ligase MARCH1; IPR011016 Zinc finger, RING-CH-type	SL2.50ch01:76778124..76785857
Solyc01g095680.2	6	2	3	193	Unknown Protein	SL2.50ch01:86873703..86876057
Solyc01g110820.2	6	2	3	477	RNA-binding protein 40; IPR012677 Nucleotide-binding, alpha-beta plait	SL2.50ch01:97350797..97356777
Solyc02g079760.2	6	2	3	423	BHLH transcription factor-like protein; IPR011598 Helix-loop-helix DNA-binding	SL2.50ch02:44205177..44207837
Solyc02g084650.2	6	2	3	207	Unknown Protein; IPR019180 Oxidoreductase-like protein, N-terminal	SL2.50ch02:47742889..47744560
Solyc02g092080.1	6	2	3	204	Primary rRNA-binding ribosomal protein component of the large (60S) ribosomal subunit; IPR012678 Ribosomal protein L23/L15e, core	SL2.50ch02:53291588..53295380
Solyc02g093750.2	6	2	3	324	Ring zinc finger protein (Fragment); IPR008166 Protein of unknown function DUF23	SL2.50ch02:54482196..54484334
Solyc03g019650.2	6	2	3	577	Nodulin-like protein; IPR010658 Nodulin-like	SL2.50ch03:61480167..61484009
Solyc03g031560.2	6	2	3	284	UDP-3-O-; IPR011004 Trimeric LpxA-like	SL2.50ch03:4058406..4065020
Solyc03g032180.2	6	2	3	477	CCA-adding enzyme; IPR002646 Polynucleotide adenylyltransferase region	SL2.50ch03:4679087..4688172
Solyc03g062700.2	6	2	3	276	Binding protein; IPR007022 Survival motor neuron interacting protein 1	SL2.50ch03:31963240..31965651
Solyc03g079950.2	6	2	3	396	DNA-binding protein BIN4	SL2.50ch03:51862126..51869368
Solyc03g083620.1	6	2	3	119	Unknown Protein	SL2.50ch03:53579935..53580300
Solyc03g119730.2	6	2	3	606	Histone deacetylase 6; IPR000286 Histone deacetylase superfamily	SL2.50ch03:68283528..68292067
Solyc04g007180.1	6	2	3	329	Ethylene responsive transcription factor 2a; IPR001471 Pathogenesis-related transcriptional factor and ERF, DNA-binding	SL2.50ch04:874498..875505
Solyc04g007890.2	6	2	3	177	High mobility group protein; IPR005818 Histone H1/H5	SL2.50ch04:1565887..1566751
Solyc04g015760.2	6	2	3	221	Protein N-terminal glutamine amidohydrolase; IPR019161 Protein of unknown function WDYHV	SL2.50ch04:6045987..6051321
Solyc04g054170.2	6	2	3	562	CPR5 (Fragment)	SL2.50ch04:51873591..51881125
Solyc04g077520.2	6	2	3	328	RNA binding protein; IPR012677 Nucleotide-binding, alpha-beta plait	SL2.50ch04:62477053..62478767
Solyc04g077820.2	6	2	3	323	ZCW7 protein	SL2.50ch04:62707010..62710277
Solyc05g051970.2	6	2	3	328	cDNA clone J033025P19 full insert sequence	SL2.50ch05:62326583..62330215
Solyc05g053890.1	6	2	3	527	Glucosyltransferase-like protein; IPR002213 UDP-glucuronosyl/UDP-glucosyltransferase	SL2.50ch05:63917204..63918883
Solyc06g066770.1	6	2	3	315	Kelch repeat-containing F-box family protein; IPR015915 Kelch-type beta propeller	SL2.50ch06:41949432..41950535
Solyc06g071010.2	6	2	3	390	Unknown Protein	SL2.50ch06:43620556..43624263
Solyc06g071170.2	6	2	3	323	Unknown Protein	SL2.50ch06:43758389..43768174
Solyc06g073160.2	6	2	3	559	Genomic DNA chromosome 5 P1 clone MNF13	SL2.50ch06:45071316..45076839
Solyc07g005500.2	6	2	3	323	Formin 2B; IPR014020 Tensin phosphatase, C2 domain	SL2.50ch07:392429..397495
Solyc07g009460.2	6	2	3	396	Icc family phosphohydrolase; IPR011230 Phosphoesterase At2g46880	SL2.50ch07:4557747..4564247
Solyc07g025530.1	6	2	3	64	Unknown Protein	SL2.50ch07:28788760..28789074
Solyc07g049190.2	6	2	3	205	LysM receptor kinase 5	SL2.50ch07:59446944..59447907
Solyc07g055280.2	6	2	3	262	WRKY transcription factor 5; IPR003657 DNA-binding WRKY	SL2.50ch07:63369004..63372627
Solyc07g066020.2	6	2	3	437	Amino acid permease; IPR013057 Amino acid transporter, transmembrane	SL2.50ch07:67557049..67561355
Solyc08g023460.2	6	2	3	332	Cell cycle control protein; IPR005045 Protein of unknown function DUF284, transmembrane eukaryotic	SL2.50ch08:27701560..27715617
Solyc08g067810.2	6	2	3	191	CID5/IPD1; IPR003892 Ubiquitin system component Cue	SL2.50ch08:56847375..56849759
Solyc08g083330.2	6	2	3	405	Membrane related protein; IPR002913 Lipid-binding START	SL2.50ch08:65820084..65825290
Solyc09g008330.2	6	2	3	577	E3 ubiquitin-protein ligase RFWD3; IPR001841 Zinc finger, RING-type	SL2.50ch09:1794415..1803879
Solyc09g009220.2	6	2	3	403	Unknown Protein	SL2.50ch09:2593727..2598249
Solyc09g011800.2	6	2	3	171	PAR-1c protein; IPR009489 PAR1	SL2.50ch09:5086358..5087880
Solyc10g006960.1	6	2	3	231	RING finger protein 5; IPR018957 Zinc finger, C3HC4 RING-type	SL2.50ch10:1383858..1384559
Solyc10g011700.2	6	2	3	108	Unknown Protein	SL2.50ch10:3975189..3976620
Solyc11g012290.1	6	2	3	349	SWIB/MDM2 domain containing protein; IPR019835 SWIB domain	SL2.50ch11:5148298..5151054
Solyc11g066590.1	6	2	3	386	Lysosomal Pro-X carboxypeptidase; IPR008758 Peptidase S28	SL2.50ch11:52362802..52369189
Solyc11g072330.1	6	2	3	312	Response regulator 8; IPR006447 Myb-like DNA-binding region, SHAQKYF class	SL2.50ch11:55539229..55545060
Solyc12g049590.1	6	2	3	1087	Phosphatidylinositol-4-phosphate 5-kinase family protein; IPR016034 Phosphatidylinositol-4-phosphate 5-kinase, core, subgroup	SL2.50ch12:36638400..36649211
Solyc12g096820.1	6	2	3	409	UDP-glucosyltransferase family 1 protein; IPR002213 UDP-glucuronosyl/UDP-glucosyltransferase	SL2.50ch12:65585696..65587528
Solyc12g098850.1	6	2	3	402	Soluble diacylglycerol acyltransferase; IPR012336 Thioredoxin-like fold	SL2.50ch12:66232723..66234444
Solyc12g099110.1	6	2	3	412	30S ribosomal protein S1; IPR003029 Ribosomal protein S1, RNA binding domain	SL2.50ch12:66381518..66386291
Solyc00g007260.2	9	6	1.5	446	Sentrin-specific protease 7; IPR003653 Peptidase C48, SUMO/Sentrin/Ubl1	SL2.50ch00:6896013..6900521
Solyc01g009230.2	9	6	1.5	1168	Xanthine dehydrogenase/oxidase; IPR016208 Aldehyde oxidase/xanthine dehydrogenase	SL2.50ch01:3253891..3262099
Solyc01g094520.2	9	6	1.5	399	Kelch-like protein 14; IPR015915 Kelch-type beta propeller	SL2.50ch01:85957737..85960533
Solyc01g095510.2	9	6	1.5	398	Mitochondrial carrier family; IPR002113 Adenine nucleotide translocator 1	SL2.50ch01:86751286..86758791
Solyc01g098340.2	9	6	1.5	642	DNAJ heat shock N-terminal domain-containing protein (Fragment); IPR015609 Molecular chaperone, heat shock protein, Hsp40, DnaJ	SL2.50ch01:88888057..88892117
Solyc01g099940.2	9	6	1.5	450	Pectinesterase; IPR000070 Pectinesterase, catalytic	SL2.50ch01:90045718..90048935
Solyc02g086750.1	9	6	1.5	822	PWWP domain-containing protein; IPR000313 PWWP	SL2.50ch02:49367024..49369531
Solyc03g063210.2	9	6	1.5	543	SWR1 complex protein SNF2 family DNA-dependent ATPase (Fragment)	SL2.50ch03:33662006..33665175
Solyc03g083350.2	9	6	1.5	565	Ubiquitin; IPR000403 Phosphatidylinositol 3- and 4-kinase, catalytic	SL2.50ch03:53183942..53186289
Solyc03g119050.2	9	6	1.5	644	Myb; IPR015495 Myb transcription factor	SL2.50ch03:67758422..67769258
Solyc04g049630.2	9	6	1.5	703	Peptidase S9 prolyl oligopeptidase active site domain protein; IPR001375 Peptidase S9, prolyl oligopeptidase active site region	SL2.50ch04:42628944..42646285
Solyc04g077590.2	9	6	1.5	396	Phloem protein (Fragment)	SL2.50ch04:62543890..62546634
Solyc05g054440.2	9	6	1.5	507	Glucan endo-1 3-beta-glucosidase; IPR013781 Glycoside hydrolase, subgroup, catalytic core	SL2.50ch05:64367498..64370825
Solyc06g068850.2	9	6	1.5	442	Genomic DNA chromosome 5 TAC clone K22G18; IPR013989 Development and cell death domain	SL2.50ch06:42667824..42673644
Solyc06g069280.2	9	6	1.5	665	Protein LSM14 homolog A; IPR019053 FFD and TFG box motifs	SL2.50ch06:43038527..43047409
Solyc06g071580.2	9	6	1.5	577	MORC family CW-type zinc finger 3; IPR003594 ATP-binding region, ATPase-like	SL2.50ch06:44069051..44081917
Solyc07g041900.2	9	6	1.5	354	Cathepsin L-like cysteine proteinase; IPR013128 Peptidase C1A, papain IPR000169 Peptidase, cysteine peptidase active site	SL2.50ch07:54505239..54507568
Solyc07g062920.2	9	6	1.5	569	Genomic DNA chromosome 5 TAC clone K19P17	SL2.50ch07:65548012..65552653
Solyc07g063120.2	9	6	1.5	799	WD-40 repeat protein; IPR020472 G-protein beta WD-40 repeat, region	SL2.50ch07:65688431..65697327
Solyc08g005520.2	9	6	1.5	241	Ankyrin repeat domain protein; IPR002110 Ankyrin	SL2.50ch08:386155..390404
Solyc09g005080.1	9	6	1.5	351	LRR receptor-like serine/threonine-protein kinase, RLP	SL2.50ch09:48645..52064
Solyc09g061420.2	9	6	1.5	507	Os02g0515000 protein (Fragment)	SL2.50ch09:59085077..59098025
Solyc09g074330.2	9	6	1.5	921	NDX1 homeobox protein (Fragment); IPR001356 Homeobox	SL2.50ch09:66110438..66122424
Solyc10g051110.1	9	6	1.5	715	NAD dependent epimerase/dehydratase family protein; IPR016040 NAD(P)-binding domain	SL2.50ch10:51521968..51529146
Solyc10g079950.1	9	6	1.5	448	UDP-glucosyltransferase HvUGT5876; IPR002213 UDP-glucuronosyl/UDP-glucosyltransferase	SL2.50ch10:61383131..61386332
Solyc10g080020.1	9	6	1.5	513	F-box/LRR-repeat protein At5g63520; IPR001810 Cyclin-like F-box	SL2.50ch10:61434314..61440484
Solyc11g073280.1	9	6	1.5	251	RNA binding protein; IPR012677 Nucleotide-binding, alpha-beta plait	SL2.50ch11:56287749..56290973
Solyc12g042570.1	9	6	1.5	322	Serine/threonine protein phosphatase; IPR015655 Protein phosphatase 2C	SL2.50ch12:39942710..39956541
Solyc12g044220.1	9	6	1.5	1075	AT1G15240 (Fragment); IPR001683 Phox-like	SL2.50ch12:38774567..38783889
Solyc03g031940.2	15	16	0.9375	604	Acyl-CoA synthetase/AMP-acid ligase II; IPR000873 AMP-dependent synthetase and ligase	SL2.50ch03:4405150..4408485
Solyc05g007510.2	15	16	0.9375	1082	RNA-dependent RNA polymerase; IPR007855 RNA-dependent RNA polymerase, eukaryotic-type	SL2.50ch05:2062303..2071146
Solyc02g076660.2	16	18	0.888889	671	Receptor like kinase, RLK	SL2.50ch02:41800495..41805562
Solyc04g011560.2	16	18	0.888889	435	Heterogeneous nuclear ribonucleoprotein A3-like protein 2; IPR000504 RNA recognition motif, RNP-1	SL2.50ch04:3985755..3989214
Solyc06g008490.2	16	18	0.888889	729	Lysine-specific demethylase 5B; IPR013129 Transcription factor jumonji	SL2.50ch06:2382957..2390838
Solyc01g005830.2	5	1	5	260	Glucan endo-1 3-beta-glucosidase 4; IPR012946 X8	SL2.50ch01:565443..571095
Solyc01g008680.2	5	1	5	186	S2 self-incompatibility locus-linked pollen 3.2 protein	SL2.50ch01:2734251..2739609
Solyc01g008890.2	5	1	5	301	Ethylene responsive transcription factor 2a; IPR001471 Pathogenesis-related transcriptional factor and ERF, DNA-binding	SL2.50ch01:2910164..2911724
Solyc01g066380.2	5	1	5	194	Unknown Protein	SL2.50ch01:74252027..74253942
Solyc01g103320.2	5	1	5	226	Zinc finger CCCH domain-containing protein 44; IPR018144 Plus-3 domain, subgroup	SL2.50ch01:91924475..91967770
Solyc01g112190.2	5	1	5	311	Nodule inception protein (Fragment); IPR003035 Plant regulator RWP-RK	SL2.50ch01:98255084..98258317
Solyc02g071560.2	5	1	5	484	Subtilisin-like protease; IPR015500 Peptidase S8, subtilisin-related	SL2.50ch02:40966108..40969226
Solyc02g084890.1	5	1	5	280	Cc-nbs-lrr, resistance protein	SL2.50ch02:47950762..47953314
Solyc02g085470.2	5	1	5	418	Transcription initiation factor IIB; IPR000812 Transcription factor TFIIB related	SL2.50ch02:48348976..48352455
Solyc02g085710.2	5	1	5	277	Geranylgeranyl pyrophosphate synthase; IPR000092 Polyprenyl synthetase	SL2.50ch02:48523493..48525582
Solyc02g088790.2	5	1	5	311	RNA-binding protein; IPR015465 RNA recognition motif, glycine rich protein	SL2.50ch02:50765008..50767921
Solyc02g092620.2	5	1	5	164	BZIP domain class transcription factor; IPR013069 BTB/POZ	SL2.50ch02:53650989..53652517
Solyc03g031780.2	5	1	5	165	Unknown Protein	SL2.50ch03:4272038..4273917
Solyc03g097150.2	5	1	5	132	Inositol-tetrakisphosphate 1-kinase 1; IPR017427 Inositol-tetrakisphosphate 1-kinase	SL2.50ch03:59476863..59478528
Solyc03g113660.2	5	1	5	326	Unknown Protein	SL2.50ch03:63737415..63740168
Solyc03g118580.2	5	1	5	171	Lipid binding protein; IPR003612 Plant lipid transfer protein/seed storage/trypsin-alpha amylase inhibitor	SL2.50ch03:67452488..67453997
Solyc04g007130.1	5	1	5	179	Genomic DNA chromosome 3 P1 clone MPE11	SL2.50ch04:845520..846077
Solyc04g007600.2	5	1	5	257	E3 ubiquitin-protein ligase MARCH3; IPR011016 Zinc finger, RING-CH-type	SL2.50ch04:1283981..1287563
Solyc04g008730.2	5	1	5	414	Alpha-galactosidase 1; IPR013785 Aldolase-type TIM barrel	SL2.50ch04:2393747..2398009
Solyc04g025300.2	5	1	5	632	Protein SUPPRESSOR OF GENE SILENCING 3	SL2.50ch04:24325272..24329059
Solyc04g076270.1	5	1	5	366	Chaperone protein dnaJ 49; IPR003095 Heat shock protein DnaJ	SL2.50ch04:61196434..61197552
Solyc04g077230.1	5	1	5	65	Unknown Protein	SL2.50ch04:62173911..62174135
Solyc04g078400.2	5	1	5	294	Chromatin modification-related protein EAF3; IPR008676 MRG	SL2.50ch04:63143722..63151404
Solyc04g079350.1	5	1	5	285	Pheromone receptor-like protein (Fragment); IPR012442 Protein of unknown function DUF1645	SL2.50ch04:63872242..63873195
Solyc04g079400.2	5	1	5	656	Protein serine/threonine kinase; IPR002290 Serine/threonine protein kinase	SL2.50ch04:63910315..63915179
Solyc04g082090.2	5	1	5	397	Alpha-amylase; IPR013775 Alpha-amylase, plant	SL2.50ch04:65880816..65884985
Solyc05g050500.1	5	1	5	222	ATP synthase F1 delta subunit; IPR000711 ATPase, F1 complex, OSCP/delta subunit	SL2.50ch05:60640905..60641630
Solyc05g053520.2	5	1	5	121	DNA polymerase delta subunit 4 family; IPR007218 DNA polymerase delta, subunit 4	SL2.50ch05:63598867..63600628
Solyc05g056000.2	5	1	5	332	Lipase-like protein	SL2.50ch05:65396461..65398412
Solyc06g008240.2	5	1	5	204	Rop-interactive crib motif-containing protein 3; IPR000095 PAK-box/P21-Rho-binding	SL2.50ch06:2116193..2118881
Solyc06g062700.2	5	1	5	152	Genomic DNA chromosome 3 P1 clone MMM17; IPR008984 SMAD/FHA domain	SL2.50ch06:39574395..39575944
Solyc06g068500.2	5	1	5	157	Chaperone protein DnaJ 1; IPR001623 Heat shock protein DnaJ, N-terminal	SL2.50ch06:42454993..42456979
Solyc06g074130.2	5	1	5	340	Growth inhibition and differentiation-related protein 88	SL2.50ch06:45848608..45854187
Solyc06g075530.1	5	1	5	65	Unknown Protein	SL2.50ch06:46903859..46904062
Solyc06g075660.2	5	1	5	157	MYB transcription factor; IPR015495 Myb transcription factor	SL2.50ch06:47019122..47020648
Solyc06g083170.2	5	1	5	431	Transcription factor; IPR011598 Helix-loop-helix DNA-binding	SL2.50ch06:48705035..48707756
Solyc07g006280.2	5	1	5	266	Senescence-associated protein; IPR000301 Tetraspanin, subgroup	SL2.50ch07:1069324..1072745
Solyc07g021340.2	5	1	5	71	Unknown Protein	SL2.50ch07:16969514..16970157
Solyc07g054110.2	5	1	5	69	Pentatricopeptide repeat-containing protein At5g09450, mitochondrial	SL2.50ch07:62501270..62503044
Solyc07g064550.2	5	1	5	477	Genomic DNA chromosome 5 P1 clone MBG8	SL2.50ch07:66636317..66643458
Solyc07g066170.2	5	1	5	325	WPP domain-interacting protein 1	SL2.50ch07:67652618..67656795
Solyc08g013690.1	5	1	5	213	Auxin response factor 24; IPR003340 Transcriptional factor B3	SL2.50ch08:3159968..3160942
Solyc08g075450.2	5	1	5	353	Nodulin-like protein; IPR000620 Protein of unknown function DUF6, transmembrane	SL2.50ch08:59597854..59610158
Solyc08g077230.2	5	1	5	540	Two-component response regulator ARR11; IPR006447 Myb-like DNA-binding region, SHAQKYF class	SL2.50ch08:61141194..61147022
Solyc09g063140.2	5	1	5	321	Os06g0235500 protein (Fragment)	SL2.50ch09:61191529..61195102
[truncated: 12,052 more rows]

## Sheet: 1_9_LSG_Esc
Genes with group-specific amino acid changes in Esculentum group
[truncated: 6,605 more rows]
[truncated: 1 more columns]

[truncated: 17 more sheets: 1_10_LSG_Arc, 1_11_LSG_Per, 1_12_LSG_Hir, 1_13_LSG_EscArc, 1_14_LSG_Galapagos, 1_15_LSG_pen_, 1_16_LSG_hab, 1_17_LSG_chi, 1_18_LSG_neo, 1_19_LSG_chm, 1_20_LSG_pim, 1_21_Environmental_Data, 1_22_PhyloGWAS_Alt-Temp, 1_23_PhyloGWAS_Seasonality, 1_24_PhyloGWAS_pH, 1_25_PhyloGWAS_Metals, 1_26_TaxInstabIndex]
